# Supplementary material for: Genomic insights into the recent evolution and biodiversity of Italian sheep breeds
Source: Mamm Genome. 2025 Nov 22;37(1):5. doi: 10.1007/s00335-025-10170-8 (PMC12640353; doi:10.1007/s00335-025-10170-8)
Supplement: Supplementary file 7 — Supplementary Tables Supplementary Table S1 Dataset composition for the main analyses performed in the present study.Supplementary Table S‎2 Description of the climatic variables used for correlation analysis of Fst values with climatic change in each population's breeding range.Supplementary Table S‎3 SNPs associated with the highest 1% |Fst| values in each breed comparison (older vs. recent samples of the same breed).Supplementary Table S4 Genes associated with the highly differentiated SNPs identified in each breed comparison (older vs. recent samples of the same breed) through Fst (see Table S3).Supplementary Table S5 GO terms associated with the highly differentiated genes identified in each breed comparison (older vs. recent samples of the same breed) through Fst (see Table S4).Supplementary Table S‎6 SNPs associated with the highest 1% |Fst| values in at least one breed comparison and significantly correlated to at least one environmental variable change.Supplementary Table S7 Genes associated with the SNPs identified in correlation analysis of Fst values with climate change (see Table S6).Supplementary Table S8 GO terms associated with the highly identified in correlation analysis of Fst values with climate change (see Table S7).Supplementary Table S9 SNPs in the 99th percentile of most introgressed regions of older Gentile di Puglia population (GDPbv) or Merinizzata Italiana (MER) in Gentile di Puglia (GDP) or of older Nera di Arbus (PNAbv) or Sarda (SAR) in Nera di Arbus (PNA) according to local ancestry inference (LAI) analysis.Supplementary Table S10 Genes associated with the most introgressed regions identified in LAI analysis (see Table S9). (XLSX 23033 kb) [file 335_2025_10170_MOESM7_ESM.xlsx]

## Sheet: Captions
Supplementary Table Captions
Table S1	Dataset composition for the main analyses performed in the present study
Table S2	Description of the climatic variables used for correlation analysis of Fst values with climatinc change in each population's breeding range
Table S3	SNPs associated with the highest 1% |Fst| values in each breed comparison (older vs. recent samples of the same breed)
Table S4	Genes associated with the highly differentiated SNPs identified in each breed comparison (older vs. recent samples of the same breed) through Fst (see Table S3)
Table S5	GO terms associated with the highly differentiated genes identified in each breed comparison (older vs. recent samples of the same breed) through Fst (see Table S4)
Table S6	SNPs associated with the highest 1% |Fst| values in at least one breed comparison and significantly correlated to at least one enviromental variable change
Table S7	Genes associated with the SNPs identified in correlation analysis of Fst values with climatinc change (see Table S6)
Table S8	GO terms associated with the highly genes identified in correlation analysis of Fst values with climatinc change (see Table S7)
Table S9	SNPs in the 99th percentile of most introgressed regions of older Gentile di Puglia population (GDPbv) or Merinizzata Italiana (MER) in Gentile di Puglia (GDP) or of older Nera di Arbus (PNAbv) or Sarda (SAR) in Nera di Arbus (PNA) according to local ancestry inference (LAI) analysis
Table S10	Genes associated to the most introgressed regions identified in LAI analysis (see Table S9)

## Sheet: Table S1
Breed Code	Biodiversity	20-year comparison	Present Italian vs Foreign breeds	Biovita Italian vs Foreign breeds	Subset for GDP analysis
ALT	13	13	13		13
ALTbv		30		30	30
APN	30	30	30		30
APNbv		24		24
BGN	30	30	30
BGNbv		23		23
BGS	19	19	19
BGSbv		24		24
BLS	21	21	21
BLSbv		22		22
BRB	14	14	14
BRC_FR			19	19
BRI	24	24	24
BRO	30	30	30
CHA_FR			24	24
CIU	30	30	30
COM	30	30	30
COMbv		24		24
CRG	30	30	30
DBN	12	12	12
EFB_DE			22	22
EFW_DE			9	9
FAB	30	30	30		30
FABbv		21		21
FRB	24	24	24
GDP	30	30	30		30
GDPbv		24		24	24
GTX_NL			23	23
IDF_FR			24	24
IST	30	30	30
ISTbv		24		24
LAC_FR			30	30
LAM_FR			21	21
LCCbv		21		21
LMN	22	22	22
LPG	30	30	30
LPGbv		24		24
LTD	11	11	11		11
LTDbv		24		24	24
MAS	30	30	30
MASbv		24		24
MER	30	30	30		30
NTC	14	14	14
ODL	30	30	30
ODLbv		24		24
OUE_FR			18	18
PAM	16	16	16
PCC	17	17	17
PMR	14	14	14
PNA	30	30	30
PNAbv		18		18
PNZbv		23		23
RAM_FR					30
ROM_FR			22	22
SAR	30	30	30
SARbv		22		22
SMN	30	30	30
SMNbv		24		24
SPV	30	30	30		30
SPVbv		23		23
STX_NL			19	19
SUF_FR			24	24
SVR	13	13	13
TCL	30	30	30
TEX_FR			22	22
VCN	16	16	16
VLC	26	26	26		26
VLCbv		22

## Sheet: Table S2
Name	Units	Description
Annual mean temperature (BIO01)	K	Annual mean of the monthly mean temperature at 2 m above the surface. This indicator corresponds to the official BIOCLIM variable BIO01.
Annual precipitation (BIO12)	m s-1	Annual mean of the monthly mean precipitation rate (both liquid and solid phases). This indicator corresponds to the official BIOCLIM variable BIO12. To compute the total precipitation sum over the year, a conversion factor should be applied of 3600x24x365x1000 (mm year-1).
Aridity annual mean	Dimensionless	Monthly potential evaporation (m s-1) divided by the monthly mean precipitation (m s-1), averaged over the year.
Isothermality (BIO03)	%	Monthly mean diurnal range divided by temperature annual range, multiplied by 100: (monthly mean diurnal range/temperature annual range) x100. This indicator corresponds to the official BIOCLIM variable BIO03.
Maximum temperature of the warmest month (BIO05)	K	Maximum daily temperature averaged over the month with the highest monthly mean of daily maximum temperature. This indicator corresponds to the official BIOCLIM variable BIO05.
Mean diurnal range (BIO02)	K	Mean of the monthly maximum temperature minus the monthly minimum temperature. The data is aggregated over the months. This indicator corresponds to the official BIOCLIM variable BIO02.
Mean temperature of coldest quarter (BIO11)	K	The mean of monthly mean temperature during the coldest quarter, defined as the quarter with the lowest monthly mean (of the daily mean) temperature using a moving average of 3 consecutive months. This indicator corresponds to the official BIOCLIM variable BIO11.
Mean temperature of driest quarter (BIO09)	K	The mean of monthly mean temperature during the driest quarter, defined as the quarter with the lowest monthly mean (of the daily mean) precipitation using a moving average of 3 consecutive months. This indicator corresponds to the official BIOCLIM variable BIO09.
Mean temperature of warmest quarter (BIO10)	K	The mean of monthly mean temperature during the warmest quarter, defined as the quarter with the highest monthly mean (of the daily mean) temperature using a moving average of 3 consecutive months. This indicator corresponds to the official BIOCLIM variable BIO10.
Mean temperature of wettest quarter (BIO08)	K	The mean of monthly mean temperature during the wettest quarter, defined as the quarter with the highest monthly mean (of the daily mean) precipitation using a moving average of 3 consecutive months. This indicator corresponds to the official BIOCLIM variable BIO08.
Minimum temperature of the coldest month (BIO06)	K	Minimum daily temperature averaged over the month with the lowest monthly mean of daily minimum temperature. This indicator corresponds to the official BIOCLIM variable BIO06.
Precipitation of coldest quarter (BIO19)	m s-1	The mean of the monthly mean precipitation during the coldest quarter, defined as the quarter with the lowest monthly mean (of the daily mean) temperature using a moving average of 3 consecutive months. To compute the total precipitation sum over the month, a conversion factor should be applied of 3600x24x91.3 (average number of days per quarter)x1000. This indicator corresponds to the official B…
Precipitation of driest month (BIO14)	m s-1	Minimum of the monthly precipitation. This indicator corresponds to the official BIOCLIM variable BIO14.
Precipitation of driest quarter (BIO17)	m s-1	The mean of monthly mean precipitation during the driest quarter, defined as the quarter with the lowest monthly mean (of the daily mean) precipitation using a moving average of 3 consecutive months. To compute the total precipitation sum over the month, a conversion factor should be applied of 3600x24x91.3 (average number of days per quarter)x1000. This indicator corresponds to the official BIOC…
Precipitation of warmest quarter (BIO18)	m s-1	The mean of monthly mean precipitation during the warmest quarter, defined as the quarter with the highest monthly mean (of the daily mean) temperature using a moving average of 3 consecutive months. To compute the total precipitation sum over the month, a conversion factor should be applied of 3600x24x91.3 (average number of days per quarter)x1000. This indicator corresponds to the official BIOC…
Precipitation of wettest month (BIO13)	m s-1	Maximum of the monthly precipitation. This indicator corresponds to the official BIOCLIM variable BIO13.
Precipitation of wettest quarter (BIO16)	m s-1	The mean of monthly mean precipitation during the wettest quarter, defined as the quarter with the highest monthly mean (of the daily mean) precipitation using a moving average of 3 consecutive months. To compute the total precipitation sum over the month, a conversion factor should be applied of 3600x24x91.3 (average number of days per quarter)*1000. This indicator corresponds to the official BI…
Precipitation seasonality (BIO15)	%	Annual coefficient of variation of the monthly precipitation. This indicator corresponds to the official BIOCLIM variable BIO15.
Temperature annual range (BIO07)	K	Daily maximum temperature averaged over the warmest month (BIO05) minus daily minimum temperature averaged over the coldest month (BIO06). This indicator corresponds to the official BIOCLIM variable BIO07.
Temperature seasonality (BIO04)	K	Standard deviation of the monthly mean temperature multiplied by 100. This indicator corresponds to the official BIOCLIM variable BIO04.

## Sheet: Table S3
BreedCode	Chromosome	Position	Fst
ALT	1	1184243	0.169605
ALT	1	2143694	0.187889
ALT	1	2863996	0.230906
ALT	1	7692503	0.247183
ALT	1	23346546	0.202143
ALT	1	31331429	0.163369
ALT	1	55678622	0.269094
ALT	1	55908773	0.208017
ALT	1	94365331	0.169901
ALT	1	94660983	0.23602
ALT	1	94669522	0.188777
ALT	1	94672728	0.232069
ALT	1	94742761	0.1871
ALT	1	107625664	0.241335
ALT	1	140153758	0.171213
ALT	1	147333478	0.161995
ALT	1	170690492	0.163485
ALT	1	173242587	0.178677
ALT	1	173322934	0.189394
ALT	1	173432114	0.204921
ALT	1	174841715	0.197883
ALT	1	178807614	0.185889
ALT	1	178833054	0.266692
ALT	1	179293860	0.209199
ALT	1	179685464	0.188777
ALT	1	180375921	0.229719
ALT	1	180952343	0.198231
ALT	1	182275203	0.161432
ALT	1	183409916	0.178885
ALT	1	183682279	0.202143
ALT	1	183723409	0.166771
ALT	1	184036885	0.202299
ALT	1	184087896	0.169402
ALT	1	198577565	0.167089
ALT	1	205779832	0.239657
ALT	1	210789938	0.192061
ALT	1	211460789	0.179045
ALT	1	215477468	0.220482
ALT	1	215729889	0.191095
ALT	1	216858854	0.221693
ALT	1	217763199	0.1871
ALT	1	220983696	0.166771
ALT	1	221388452	0.217626
ALT	1	222671737	0.239847
ALT	1	224612496	0.205172
ALT	1	225949349	0.202413
ALT	1	226141950	0.161338
ALT	1	227901188	0.178764
ALT	1	227958161	0.279253
ALT	1	228729474	0.168184
ALT	1	228881397	0.184077
ALT	1	229393801	0.189317
ALT	1	232038890	0.206589
ALT	1	232126679	0.21102
ALT	1	235837654	0.192061
ALT	2	15304047	0.179548
ALT	2	18951144	0.170573
ALT	2	19270632	0.168513
ALT	2	29406675	0.244387
ALT	2	29423956	0.202257
ALT	2	31394584	0.176599
ALT	2	34044651	0.194169
ALT	2	35877792	0.185345
ALT	2	39648133	0.25449
ALT	2	39827928	0.191929
ALT	2	41569885	0.21252
ALT	2	41912906	0.165772
ALT	2	44034671	0.244975
ALT	2	50779788	0.202257
ALT	2	54981801	0.163575
ALT	2	62616473	0.164422
ALT	2	63751960	0.202143
ALT	2	65911439	0.196661
ALT	2	67569608	0.334784
ALT	2	80104220	0.201336
ALT	2	80210813	0.179612
ALT	2	98959481	0.232794
ALT	2	106353087	0.236877
ALT	2	121478004	0.164422
ALT	2	128183002	0.213605
ALT	2	154151706	0.184077
ALT	2	156921322	0.217649
ALT	2	158367392	0.17734
ALT	2	158794247	0.229001
ALT	2	161482348	0.168513
ALT	2	175959822	0.200205
ALT	2	191444669	0.160196
ALT	2	196518270	0.319048
ALT	2	197047501	0.16802
ALT	2	197184947	0.161753
ALT	2	197777956	0.237961
ALT	2	198506410	0.17238
ALT	2	200902648	0.314719
ALT	2	202448026	0.180264
ALT	2	203179553	0.27032
ALT	2	203226567	0.186373
ALT	2	212098578	0.178187
ALT	2	215152525	0.210283
ALT	2	221819556	0.169552
ALT	2	223008373	0.198231
ALT	2	224646419	0.294606
ALT	2	227290162	0.166023
ALT	2	229231377	0.160213
ALT	2	231939549	0.225613
ALT	2	235676718	0.191884
ALT	3	4657665	0.178737
ALT	3	11562247	0.252307
ALT	3	14135082	0.261477
ALT	3	15585889	0.196477
ALT	3	18338772	0.18552
ALT	3	20759647	0.175227
ALT	3	21149448	0.167897
ALT	3	25266669	0.343229
ALT	3	25316515	0.172247
ALT	3	25860317	0.189394
ALT	3	25869989	0.189394
ALT	3	28787473	0.168184
ALT	3	40121264	0.163485
ALT	3	45778943	0.231647
ALT	3	49638479	0.163731
ALT	3	50035407	0.191454
ALT	3	50108339	0.224403
ALT	3	70459605	0.176583
ALT	3	73656791	0.167089
ALT	3	76895707	0.179548
ALT	3	87213731	0.165349
ALT	3	89436726	0.194362
ALT	3	91519615	0.196642
ALT	3	98236588	0.164115
ALT	3	110886891	0.160198
ALT	3	111645908	0.228568
ALT	3	113817459	0.198231
ALT	3	115012304	0.231416
ALT	3	123698846	0.167551
ALT	3	130199013	0.230841
ALT	3	130473652	0.239687
ALT	3	136607982	0.162675
ALT	3	155439736	0.252049
ALT	3	156683883	0.168184
ALT	3	171099381	0.191095
ALT	3	174126706	0.191095
ALT	3	201308075	0.183193
ALT	3	204225092	0.166771
ALT	3	205762426	0.208753
ALT	3	205770563	0.247183
ALT	3	205777002	0.208753
ALT	3	205891552	0.161844
ALT	3	214428376	0.177509
ALT	3	215239751	0.199471
ALT	3	217356478	0.209199
ALT	4	3518422	0.236004
ALT	4	5386849	0.1643
ALT	4	12337169	0.222145
ALT	4	20659006	0.170573
ALT	4	21129460	0.244975
ALT	4	27978144	0.183048
ALT	4	29966049	0.175366
ALT	4	35837838	0.164422
ALT	4	77688212	0.2633
ALT	4	77867269	0.16494
ALT	4	80326261	0.224165
ALT	4	118948424	0.1643
ALT	5	15290635	0.238485
ALT	5	45948885	0.180076
ALT	5	96442900	0.170973
ALT	6	8138032	0.166123
ALT	6	13751832	0.161338
ALT	6	14747145	0.210994
ALT	6	82674010	0.175227
ALT	6	85961765	0.169605
ALT	6	86778759	0.178187
ALT	6	92223603	0.270558
ALT	6	92483201	0.193332
ALT	6	97424035	0.168513
ALT	6	100122174	0.229719
ALT	6	100693390	0.204946
ALT	6	100978786	0.280638
ALT	6	105849085	0.336843
ALT	6	107509848	0.232069
ALT	6	109576927	0.246803
ALT	6	109606951	0.246803
ALT	7	4150796	0.163731
ALT	7	6212155	0.194555
ALT	7	17245410	0.236877
ALT	7	32616683	0.162971
ALT	7	35294334	0.209199
ALT	7	35311267	0.211968
ALT	7	37211950	0.175206
ALT	7	41795508	0.165349
ALT	7	46133064	0.162675
ALT	7	71674314	0.202039
ALT	7	73197965	0.199824
ALT	7	86959721	0.192414
ALT	8	9510573	0.17442
ALT	8	13120875	0.186724
ALT	8	13130347	0.219902
ALT	8	14836321	0.234096
ALT	8	46869171	0.160657
ALT	8	54554956	0.238485
ALT	8	60857281	0.163575
ALT	8	63340740	0.169552
ALT	8	70174184	0.18381
ALT	8	74330721	0.283917
ALT	8	78112979	0.331535
ALT	9	2818996	0.161995
ALT	9	3429713	0.175206
ALT	9	4291576	0.192061
ALT	9	6104910	0.195625
ALT	9	6485394	0.179548
ALT	9	6970728	0.196881
ALT	9	8252836	0.244387
ALT	9	10812114	0.205172
ALT	9	14201749	0.1938
ALT	9	16492740	0.248695
ALT	9	18354278	0.21102
ALT	9	21956766	0.184077
ALT	9	25844519	0.23747
ALT	9	25906506	0.248395
ALT	9	27617619	0.182205
ALT	9	58502167	0.180103
ALT	9	64163802	0.169624
ALT	9	74943011	0.221744
ALT	9	81853139	0.191095
ALT	9	87345397	0.273814
ALT	9	88468926	0.204921
ALT	9	90861630	0.191224
ALT	10	10083043	0.242906
ALT	10	17205586	0.167551
ALT	10	18612607	0.201336
ALT	10	19375130	0.163485
ALT	10	19388030	0.163485
ALT	10	19704761	0.186724
ALT	10	23520082	0.207116
ALT	10	35353514	0.206589
ALT	10	47125224	0.169624
ALT	10	56056658	0.263099
ALT	10	72834661	0.18381
ALT	10	77028618	0.178885
ALT	11	12388233	0.228448
ALT	11	13444610	0.175634
ALT	11	16281942	0.196825
ALT	11	21857239	0.182539
ALT	11	28701154	0.172247
ALT	11	39525087	0.233529
ALT	11	40816313	0.21324
ALT	11	43880974	0.184968
ALT	11	54132698	0.244975
ALT	11	58157895	0.165199
ALT	12	2753299	0.27389
ALT	12	3170086	0.160984
ALT	12	4080960	0.171997
ALT	12	7042929	0.203524
ALT	12	14624470	0.168184
ALT	12	28122171	0.167551
ALT	12	29220504	0.167089
ALT	12	54829571	0.276029
ALT	12	64276841	0.165199
ALT	12	70838617	0.1871
ALT	12	71022968	0.166753
ALT	12	71190860	0.191124
ALT	12	73153334	0.229001
ALT	12	76953397	0.269696
ALT	13	3888425	0.271771
ALT	13	3914867	0.20894
ALT	13	4397438	0.244972
ALT	13	7312010	0.161995
ALT	13	7508216	0.17442
ALT	13	32016311	0.164422
ALT	13	36194266	0.182539
ALT	13	39835628	0.175227
ALT	13	43591371	0.181134
ALT	13	45010964	0.177293
ALT	13	45604866	0.196561
ALT	13	47116850	0.169402
ALT	13	47785090	0.206641
ALT	13	47805370	0.18552
ALT	14	23798993	0.202463
ALT	14	27180938	0.16454
ALT	14	41012418	0.161844
ALT	15	17266238	0.170573
ALT	15	17362293	0.165199
ALT	15	36585862	0.222759
ALT	15	73209654	0.160657
ALT	16	2270188	0.196882
ALT	16	6382242	0.182539
ALT	16	15521675	0.18381
ALT	16	17164966	0.163575
ALT	16	20629083	0.18552
ALT	16	21162931	0.242169
ALT	16	21343841	0.244975
ALT	16	21418723	0.164115
ALT	16	22103934	0.191095
ALT	16	24017808	0.166771
ALT	16	24525685	0.161995
ALT	16	24875369	0.189422
ALT	16	25154499	0.1741
ALT	16	26147560	0.168173
ALT	16	29063803	0.322418
ALT	16	29401121	0.202413
ALT	16	29691641	0.214479
ALT	16	30386937	0.244975
ALT	16	36949280	0.186399
ALT	16	39503835	0.222819
ALT	16	43749224	0.19743
ALT	16	44556024	0.244975
ALT	16	44677226	0.215911
ALT	16	48897469	0.286426
ALT	16	51645254	0.347715
ALT	16	53194731	0.251676
ALT	16	54653774	0.234096
ALT	16	56093677	0.164115
ALT	16	60175138	0.178029
ALT	16	62440592	0.166615
ALT	16	62648296	0.196642
ALT	16	63080462	0.27389
ALT	16	63442123	0.206849
ALT	16	63880787	0.163485
ALT	16	65083838	0.366112
ALT	16	66014289	0.202413
ALT	16	66682484	0.208753
ALT	16	67698156	0.18149
ALT	16	68132630	0.212573
ALT	16	69669887	0.198245
ALT	17	2901086	0.198796
ALT	17	4781188	0.172681
ALT	17	15512625	0.246717
ALT	17	18355832	0.172416
ALT	17	55413960	0.175227
ALT	17	56884169	0.191884
ALT	17	60283619	0.190654
ALT	17	65406411	0.202039
ALT	17	66570604	0.175206
ALT	18	25161665	0.201873
ALT	18	31561572	0.170049
ALT	18	32052114	0.160042
ALT	19	8992780	0.167089
ALT	19	11679669	0.175227
ALT	19	12952834	0.199591
ALT	19	12988458	0.218142
ALT	19	17236396	0.198231
ALT	19	41028397	0.25449
ALT	19	45111523	0.225177
ALT	19	45126561	0.168173
ALT	19	45397188	0.17238
ALT	19	46779953	0.250123
ALT	20	2015165	0.168184
ALT	20	6659679	0.207261
ALT	20	7096255	0.220482
ALT	20	12752761	0.182222
ALT	20	23740518	0.169204
ALT	20	47853108	0.173318
ALT	21	2292821	0.215396
ALT	21	21853327	0.160213
ALT	21	26967116	0.261964
ALT	21	27774637	0.338844
ALT	21	31313882	0.163575
ALT	22	8638778	0.218921
ALT	22	8949333	0.186373
ALT	22	25861512	0.16454
ALT	23	1348048	0.176789
ALT	23	3554889	0.253433
ALT	23	10341727	0.1938
ALT	23	11408598	0.195625
ALT	23	13263764	0.170973
ALT	23	13375985	0.18245
ALT	23	20485126	0.192061
ALT	23	34004346	0.192489
ALT	23	36189607	0.187889
ALT	23	38896294	0.176203
ALT	23	46973048	0.177293
ALT	24	5630831	0.21252
ALT	24	5951721	0.204341
ALT	24	39701300	0.229833
ALT	24	39915808	0.192577
ALT	24	39961125	0.160042
ALT	25	4682024	0.187889
ALT	25	4876213	0.168513
ALT	25	6794867	0.182539
ALT	25	11463943	0.160657
ALT	25	20019530	0.168173
ALT	25	23513831	0.301738
ALT	25	27742265	0.234692
ALT	25	41116250	0.161753
ALT	25	41134559	0.230212
ALT	26	33849475	0.173287
ALT	26	42463613	0.186724
ALT	26	42571745	0.186173
ALT	26	43883977	0.231461
APN	1	5141588	0.109467
APN	1	15229191	0.136947
APN	1	23264259	0.108559
APN	1	25814966	0.128492
APN	1	31804466	0.11021
APN	1	31928609	0.125875
APN	1	33246690	0.126159
APN	1	38752480	0.169879
APN	1	39396310	0.144268
APN	1	44874532	0.112217
APN	1	45665836	0.147812
APN	1	46785446	0.111454
APN	1	46897436	0.156262
APN	1	53443473	0.101124
APN	1	55908773	0.118891
APN	1	56437629	0.111724
APN	1	60199042	0.148204
APN	1	65672804	0.101124
APN	1	90364129	0.102241
APN	1	102514326	0.106025
APN	1	107456635	0.148732
APN	1	112527377	0.110344
APN	1	112983951	0.132324
APN	1	117916288	0.173212
APN	1	133112854	0.11917
APN	1	145006497	0.122311
APN	1	147297181	0.1198
APN	1	147631716	0.232681
APN	1	151272470	0.161411
APN	1	154177129	0.126806
APN	1	155220292	0.117566
APN	1	155677335	0.113338
APN	1	157949921	0.121579
APN	1	158632970	0.10417
APN	1	166766471	0.148474
APN	1	169519776	0.105871
APN	1	197475273	0.101939
APN	1	218259225	0.10753
APN	1	232157838	0.101733
APN	1	268461366	0.110991
APN	2	8205572	0.130746
APN	2	15304047	0.117699
APN	2	22477345	0.162159
APN	2	37250073	0.104818
APN	2	38168806	0.177177
APN	2	38190022	0.186948
APN	2	38217746	0.201691
APN	2	58703159	0.122299
APN	2	63071677	0.134056
APN	2	64656822	0.217507
APN	2	65053443	0.101624
APN	2	65609193	0.123724
APN	2	66712147	0.154219
APN	2	67047870	0.12166
APN	2	70330765	0.119669
APN	2	70360578	0.13933
APN	2	71595057	0.121965
APN	2	73772849	0.125947
APN	2	76945414	0.105236
APN	2	77028555	0.126088
APN	2	77796983	0.102696
APN	2	81569209	0.101341
APN	2	94682910	0.106266
APN	2	105883833	0.152971
APN	2	110977325	0.101124
APN	2	135094348	0.126784
APN	2	135189366	0.114584
APN	2	154472406	0.104016
APN	2	158336325	0.101764
APN	2	169724851	0.136357
APN	2	171617591	0.125006
APN	2	178785202	0.122921
APN	2	193105006	0.109467
APN	2	194339489	0.121868
APN	2	206326790	0.103298
APN	2	229105959	0.101124
APN	2	236344812	0.170933
APN	2	242459285	0.205087
APN	2	243833475	0.173566
APN	2	246874557	0.134891
APN	2	247791887	0.101733
APN	2	248348995	0.215463
APN	2	248623713	0.107508
APN	3	24283822	0.12324
APN	3	34719696	0.104016
APN	3	43124016	0.130265
APN	3	66126387	0.110007
APN	3	76189426	0.132324
APN	3	81676588	0.104405
APN	3	88204207	0.110357
APN	3	90162314	0.109545
APN	3	90400240	0.111019
APN	3	92304246	0.11881
APN	3	92406486	0.127338
APN	3	92469310	0.125204
APN	3	96832874	0.108263
APN	3	106776368	0.101624
APN	3	107338475	0.156262
APN	3	112571789	0.10417
APN	3	118088700	0.107946
APN	3	129286862	0.104246
APN	3	136607982	0.107669
APN	3	138356082	0.189164
APN	3	166023219	0.138183
APN	3	169060567	0.124424
APN	3	172774296	0.107669
APN	3	179579742	0.124105
APN	3	179603555	0.112104
APN	3	186447855	0.12699
APN	3	189856526	0.162811
APN	3	206340105	0.108303
APN	3	220301289	0.117889
APN	4	8850020	0.111678
APN	4	9837812	0.127338
APN	4	14624599	0.113067
APN	4	22240538	0.130746
APN	4	22357872	0.104766
APN	4	22805967	0.135887
APN	4	23383684	0.136711
APN	4	32693337	0.11434
APN	4	38795273	0.114262
APN	4	52989625	0.105991
APN	4	56759534	0.113594
APN	4	70720577	0.119512
APN	4	77106711	0.102428
APN	4	77362890	0.124105
APN	4	104883987	0.111923
APN	4	111354873	0.155267
APN	5	21950605	0.105991
APN	5	24819446	0.129539
APN	5	25467086	0.117731
APN	5	27417484	0.21324
APN	5	28477051	0.126945
APN	5	29960181	0.115891
APN	5	31717506	0.139364
APN	5	40418241	0.107896
APN	5	44484778	0.104363
APN	5	51284980	0.208437
APN	5	64101233	0.111581
APN	5	64157464	0.106461
APN	5	68256328	0.159285
APN	5	99707684	0.112451
APN	6	2841264	0.101341
APN	6	14995741	0.104405
APN	6	15790015	0.108846
APN	6	21719812	0.10402
APN	6	26614580	0.109757
APN	6	26720887	0.113799
APN	6	30640144	0.117923
APN	6	49254206	0.104016
APN	6	54569023	0.111104
APN	6	55755487	0.136156
APN	6	60290661	0.103298
APN	6	60926837	0.101624
APN	6	87422641	0.115783
APN	6	90688529	0.142483
APN	6	92953906	0.120014
APN	6	93696013	0.136555
APN	6	93999223	0.107508
APN	7	5099027	0.114143
APN	7	7800351	0.104847
APN	7	8146128	0.106158
APN	7	8199152	0.117923
APN	7	14342857	0.195153
APN	7	48055398	0.107778
APN	7	50948775	0.109467
APN	7	51509561	0.155975
APN	7	79257534	0.109431
APN	7	84460950	0.14489
APN	7	85794642	0.192044
APN	7	90671911	0.12324
APN	7	90907725	0.120081
APN	7	96730851	0.101764
APN	7	98411170	0.101733
APN	7	99463285	0.148474
APN	8	21889556	0.102241
APN	8	25641108	0.155253
APN	8	25987735	0.111265
APN	8	26012099	0.11225
APN	8	33383756	0.114143
APN	8	35460118	0.104766
APN	8	37441679	0.169559
APN	8	42601145	0.182396
APN	8	42614373	0.15046
APN	8	42620184	0.15046
APN	8	56807974	0.106607
APN	8	76985144	0.104673
APN	8	77437046	0.128688
APN	8	77461345	0.128688
APN	8	80018875	0.112451
APN	8	80039901	0.151423
APN	8	86710695	0.101624
APN	9	4768322	0.128792
APN	9	4887653	0.142275
APN	9	7522510	0.115383
APN	9	29492867	0.104072
APN	9	30657738	0.168872
APN	9	32871881	0.103027
APN	9	45737094	0.12925
APN	9	68687475	0.117566
APN	9	70515544	0.139691
APN	9	81796428	0.208098
APN	10	2196849	0.106247
APN	10	5008306	0.118369
APN	10	19626592	0.132319
APN	10	47627845	0.112104
APN	10	53953221	0.11384
APN	10	56266880	0.16848
APN	10	57631958	0.148003
APN	10	67035067	0.116838
APN	10	68865182	0.109598
APN	10	69749505	0.108594
APN	10	76938661	0.102495
APN	11	8125857	0.104847
APN	11	13476974	0.111678
APN	11	46649204	0.129994
APN	11	50446763	0.101624
APN	11	51592245	0.107946
APN	11	52815141	0.160343
APN	12	3112858	0.187049
APN	12	3445853	0.103397
APN	12	6202760	0.113067
APN	12	17719904	0.111454
APN	12	18943408	0.114021
APN	12	19293579	0.103791
APN	12	19515254	0.101901
APN	12	20350363	0.12166
APN	12	23419244	0.10766
APN	12	24304544	0.135565
APN	12	24369418	0.110942
APN	12	25253717	0.112462
APN	12	28642687	0.123984
APN	12	30695298	0.123937
APN	12	32583236	0.114164
APN	12	34505593	0.195303
APN	12	34601763	0.19117
APN	12	34826970	0.142625
APN	12	35469793	0.119815
APN	12	38351695	0.174432
APN	12	38393006	0.152707
APN	12	39247992	0.106518
APN	12	47620978	0.106518
APN	12	51341589	0.128086
APN	12	57188172	0.147193
APN	12	67123761	0.117731
APN	12	68198132	0.111454
APN	12	69365528	0.12699
APN	12	69416114	0.117339
APN	12	70900859	0.11225
APN	12	71096126	0.213425
APN	12	71723001	0.164084
APN	12	72330018	0.104036
APN	12	72971189	0.144268
APN	13	4461251	0.142275
APN	13	5964677	0.132319
APN	13	7693873	0.19117
APN	13	11977833	0.115795
APN	13	16390452	0.142625
APN	13	20740209	0.107927
APN	13	29032962	0.107896
APN	13	32941403	0.19398
APN	13	64367933	0.114465
APN	13	70247920	0.12258
APN	13	78524807	0.148831
APN	14	44780877	0.13458
APN	14	59165451	0.107778
APN	15	7388375	0.103791
APN	15	13389956	0.109545
APN	15	15671509	0.112682
APN	15	39788994	0.106757
APN	15	40269691	0.104405
APN	15	45284461	0.123724
APN	15	78206550	0.108559
APN	15	78506959	0.117699
APN	15	80291030	0.101576
APN	16	6155184	0.12166
APN	16	8684740	0.132083
APN	16	11667029	0.128189
APN	16	16207337	0.151123
APN	16	16614897	0.115383
APN	16	16664181	0.157208
APN	16	42345338	0.106221
APN	17	12136752	0.135887
APN	17	14739101	0.109467
APN	17	14897644	0.116039
APN	17	26791806	0.113981
APN	17	28764607	0.108137
APN	17	30553800	0.1579
APN	17	31662888	0.111059
APN	17	43157626	0.115342
APN	17	49571129	0.116922
APN	17	57135795	0.104847
APN	17	63250824	0.118891
APN	18	28404453	0.129619
APN	18	29271902	0.106757
APN	18	30104124	0.208437
APN	18	31561572	0.133416
APN	18	31950691	0.141619
APN	18	34708411	0.129729
APN	18	35300755	0.111639
APN	18	44152787	0.116965
APN	18	50779717	0.133099
APN	18	54447173	0.112395
APN	18	55697083	0.112539
APN	18	57627855	0.106757
APN	19	8711806	0.111202
APN	19	10070567	0.108774
APN	19	12952834	0.165167
APN	19	20669953	0.145719
APN	19	26104454	0.120678
APN	19	28632951	0.110078
APN	19	28830109	0.102422
APN	19	33587327	0.102241
APN	19	33987792	0.105991
APN	19	34025929	0.105991
APN	19	34051931	0.105991
APN	19	34392185	0.104003
APN	19	35771840	0.141619
APN	19	41935819	0.118201
APN	19	42913463	0.146346
APN	19	52157299	0.118501
APN	19	54427603	0.156637
APN	19	54980557	0.111265
APN	19	55934203	0.188226
APN	19	56163277	0.16113
APN	19	57028945	0.131891
APN	20	3615381	0.120081
APN	20	4430693	0.106774
APN	20	14264320	0.199105
APN	20	14295652	0.108846
APN	20	14524281	0.104363
APN	20	15908349	0.106158
APN	20	16724815	0.149278
APN	20	19357700	0.107896
APN	20	19637135	0.101576
APN	20	27109602	0.112539
APN	20	38497887	0.107896
APN	20	41561384	0.10417
APN	20	41805541	0.135451
APN	20	44719175	0.107169
APN	21	400630	0.115795
APN	21	411361	0.115795
APN	21	2047142	0.123574
APN	21	13369873	0.119885
APN	21	22464961	0.158195
APN	21	23431634	0.211386
APN	21	24187147	0.117699
APN	21	49259799	0.101733
APN	22	6788928	0.122537
APN	22	7723418	0.104537
APN	22	14203218	0.150706
APN	22	20794622	0.10417
APN	22	25926456	0.11881
APN	22	34716764	0.11143
APN	22	37252171	0.112014
APN	23	7001539	0.118891
APN	23	8874448	0.153913
APN	23	9001770	0.120568
APN	23	13375985	0.1112
APN	23	17800050	0.10417
APN	23	20773671	0.107233
APN	23	28801448	0.131438
APN	23	32765977	0.134916
APN	23	33542557	0.131917
APN	23	33549269	0.126155
APN	23	45708114	0.125006
APN	23	60601044	0.113067
APN	24	9865097	0.171183
APN	24	10174475	0.131694
APN	24	10206965	0.102291
APN	24	11829498	0.148755
APN	24	12552459	0.173898
APN	24	12945304	0.106239
APN	24	14493318	0.123652
APN	24	17179129	0.164225
APN	24	17646526	0.101764
APN	24	27524277	0.199007
APN	24	29557335	0.121721
APN	24	29561718	0.121721
APN	24	31202783	0.104055
APN	25	21930239	0.131202
APN	25	27800100	0.151081
APN	25	30780486	0.167991
APN	25	31084589	0.154385
APN	25	32667624	0.108128
APN	26	2827932	0.148474
APN	26	4402311	0.106266
APN	26	12638270	0.143197
APN	26	13017460	0.124105
APN	26	19112261	0.148755
APN	26	37911520	0.116307
APN	26	41451731	0.152971
APN	26	43074029	0.147275
BGN	1	28864395	0.149946
BGN	1	35600434	0.175229
BGN	1	37398609	0.197486
BGN	1	37422213	0.197486
BGN	1	39578097	0.145435
BGN	1	40524081	0.188109
BGN	1	55987114	0.193931
BGN	1	56016825	0.298874
BGN	1	77666663	0.159222
BGN	1	80528418	0.168323
BGN	1	80548718	0.158055
BGN	1	80895922	0.192657
BGN	1	80956871	0.186763
BGN	1	83079194	0.162597
BGN	1	84287884	0.202226
BGN	1	87635435	0.155929
BGN	1	88733617	0.154989
BGN	1	90032990	0.195803
BGN	1	110658454	0.218736
BGN	1	132919967	0.281764
BGN	1	140331310	0.154903
BGN	1	142187027	0.253719
BGN	1	156736242	0.148904
BGN	1	157484139	0.180395
BGN	1	162482485	0.160487
BGN	1	174024323	0.144427
BGN	1	176085481	0.156265
BGN	1	196699885	0.145604
BGN	1	197323540	0.189295
BGN	1	197767213	0.17164
BGN	1	197820575	0.174286
BGN	1	202792798	0.143412
BGN	1	224729108	0.181809
BGN	1	230189137	0.163461
BGN	1	231013203	0.240942
BGN	1	231206139	0.142886
BGN	1	245460619	0.15418
BGN	1	248769014	0.177908
BGN	1	258620898	0.142728
BGN	1	262782457	0.142677
BGN	1	263137248	0.15418
BGN	1	263526394	0.170386
BGN	1	264434241	0.180615
BGN	1	264510319	0.177141
BGN	1	268954242	0.225627
BGN	2	4524380	0.186898
BGN	2	8242652	0.199709
BGN	2	16170055	0.149599
BGN	2	26911390	0.163273
BGN	2	41457621	0.23837
BGN	2	44921308	0.142677
BGN	2	51583376	0.172858
BGN	2	51604846	0.172858
BGN	2	56412107	0.177379
BGN	2	56972483	0.168323
BGN	2	61317184	0.149551
BGN	2	62149726	0.257892
BGN	2	62370424	0.14548
BGN	2	67632592	0.147634
BGN	2	77422339	0.160976
BGN	2	83992260	0.145857
BGN	2	94202154	0.150474
BGN	2	96154183	0.188474
BGN	2	101287260	0.190545
BGN	2	105299793	0.191477
BGN	2	116160200	0.204704
BGN	2	130239598	0.209653
BGN	2	137320786	0.152065
BGN	2	142688511	0.21053
BGN	2	163601187	0.18322
BGN	2	167194242	0.170987
BGN	2	170501902	0.165088
BGN	2	193503875	0.219354
BGN	2	193526832	0.166004
BGN	2	208923907	0.144395
BGN	2	211083295	0.16316
BGN	2	211289315	0.142677
BGN	2	215338820	0.153249
BGN	2	216802071	0.20142
BGN	2	228659999	0.154211
BGN	2	231939549	0.170447
BGN	2	239905876	0.205662
BGN	2	242035790	0.152263
BGN	2	242736525	0.189868
BGN	2	247276089	0.142435
BGN	3	1771604	0.147006
BGN	3	4350760	0.152263
BGN	3	7677815	0.184527
BGN	3	14281709	0.146836
BGN	3	29179246	0.157832
BGN	3	31953092	0.285564
BGN	3	36829860	0.157807
BGN	3	43893904	0.201264
BGN	3	55103477	0.145612
BGN	3	63682012	0.24111
BGN	3	67137723	0.163769
BGN	3	70197902	0.174911
BGN	3	71565837	0.14548
BGN	3	71622546	0.160976
BGN	3	81676588	0.151562
BGN	3	88946195	0.169629
BGN	3	90441542	0.185535
BGN	3	92373054	0.144219
BGN	3	101425920	0.172244
BGN	3	102980403	0.148705
BGN	3	103924983	0.166539
BGN	3	109590864	0.195501
BGN	3	109694971	0.158896
BGN	3	115915665	0.142814
BGN	3	115929601	0.174911
BGN	3	123161165	0.16047
BGN	3	124259695	0.154319
BGN	3	130101352	0.195803
BGN	3	130954741	0.165088
BGN	3	136894160	0.159581
BGN	3	141204817	0.165513
BGN	3	148869186	0.198936
BGN	3	151692303	0.179262
BGN	3	164968630	0.164523
BGN	3	169860074	0.19782
BGN	3	170269517	0.147613
BGN	3	189315053	0.171021
BGN	3	208366533	0.148163
BGN	3	209358365	0.175973
BGN	3	212843932	0.149599
BGN	3	219413070	0.160363
BGN	4	4101666	0.144353
BGN	4	10989998	0.144448
BGN	4	13156550	0.247392
BGN	4	15511696	0.195925
BGN	4	27374542	0.188252
BGN	4	27415214	0.211332
BGN	4	27933212	0.188449
BGN	4	28391331	0.147823
BGN	4	33498881	0.149993
BGN	4	38638248	0.168735
BGN	4	44127256	0.223966
BGN	4	57118432	0.171926
BGN	4	57904688	0.260419
BGN	4	69127760	0.152065
BGN	4	79877801	0.147571
BGN	4	87153327	0.194363
BGN	4	88516722	0.204559
BGN	4	88678206	0.168803
BGN	4	90039269	0.171147
BGN	4	90394902	0.195925
BGN	4	93236592	0.156023
BGN	4	93377886	0.172098
BGN	4	94883733	0.171757
BGN	4	98503958	0.24598
BGN	4	110808133	0.203232
BGN	4	112670805	0.206277
BGN	4	113334264	0.197734
BGN	5	4050010	0.169188
BGN	5	4619126	0.192935
BGN	5	4632362	0.265431
BGN	5	16538600	0.144427
BGN	5	18242453	0.154122
BGN	5	24682578	0.157369
BGN	5	28280150	0.15781
BGN	5	28477051	0.157373
BGN	5	46203330	0.163622
BGN	5	49872901	0.189893
BGN	5	50052927	0.148302
BGN	5	60998602	0.177141
BGN	5	81816411	0.189992
BGN	5	91795684	0.15573
BGN	5	93782067	0.181312
BGN	5	105899661	0.155772
BGN	5	106803928	0.181919
BGN	6	1305442	0.157314
BGN	6	6919454	0.154581
BGN	6	8454322	0.144567
BGN	6	9226008	0.213495
BGN	6	11756424	0.161225
BGN	6	12983322	0.142835
BGN	6	39460797	0.1477
BGN	6	48797562	0.146599
BGN	6	55697868	0.149258
BGN	6	58150933	0.166476
BGN	6	61240866	0.14488
BGN	6	62256872	0.153527
BGN	6	68919531	0.16366
BGN	6	69098535	0.158128
BGN	6	92424414	0.157832
BGN	6	96513509	0.161577
BGN	6	97307261	0.160976
BGN	6	99736236	0.199144
BGN	6	104297622	0.157832
BGN	6	105020575	0.222199
BGN	6	113900465	0.179901
BGN	7	14220244	0.153865
BGN	7	16039146	0.145205
BGN	7	19575657	0.149551
BGN	7	21944261	0.188951
BGN	7	26041539	0.147613
BGN	7	29364509	0.145857
BGN	7	29760093	0.146102
BGN	7	51541463	0.177975
BGN	7	52232807	0.163445
BGN	7	59905580	0.164605
BGN	7	75753022	0.157369
BGN	7	84276657	0.168803
BGN	7	86311057	0.159821
BGN	7	86886095	0.214919
BGN	7	86922852	0.147637
BGN	7	87699555	0.146102
BGN	7	96805258	0.168674
BGN	8	4057596	0.170507
BGN	8	28175404	0.166476
BGN	8	47139920	0.151792
BGN	8	49225217	0.144219
BGN	8	53261274	0.170112
BGN	8	59290678	0.184032
BGN	8	64019832	0.157068
BGN	8	64845903	0.189939
BGN	8	68741400	0.229215
BGN	8	80861480	0.175086
BGN	8	88164082	0.144427
BGN	8	88549807	0.203232
BGN	9	5195005	0.151469
BGN	9	26186323	0.145435
BGN	9	33052850	0.153527
BGN	9	40104886	0.212905
BGN	9	61385044	0.184151
BGN	9	73044678	0.166004
BGN	9	76947617	0.233353
BGN	9	80415450	0.154338
BGN	10	4415179	0.226946
BGN	10	6094566	0.143509
BGN	10	9471477	0.213298
BGN	10	82380041	0.238813
BGN	11	19274974	0.148904
BGN	11	29369802	0.146304
BGN	11	41507933	0.166186
BGN	12	26663850	0.199144
BGN	12	40906395	0.153475
BGN	12	47620978	0.169181
BGN	12	76408580	0.151562
BGN	12	76863611	0.187031
BGN	13	5227169	0.397616
BGN	13	6025613	0.148371
BGN	13	10577273	0.168803
BGN	13	10873541	0.146988
BGN	13	18762113	0.198432
BGN	13	28582239	0.152263
BGN	13	29024983	0.177656
BGN	13	33184154	0.186763
BGN	13	34003934	0.182023
BGN	13	35203626	0.14707
BGN	13	40387678	0.142835
BGN	13	43783486	0.15034
BGN	13	52991160	0.172345
BGN	13	55094376	0.144448
BGN	13	57800232	0.196623
BGN	13	64745739	0.159643
BGN	14	2208825	0.159581
BGN	14	3378067	0.219076
BGN	14	14274099	0.217071
BGN	14	15891528	0.16366
BGN	14	17727472	0.178784
BGN	14	27180938	0.187157
BGN	14	33210574	0.184097
BGN	14	36315024	0.157971
BGN	14	42460357	0.162077
BGN	14	42813840	0.157314
BGN	15	1771246	0.147458
BGN	15	2850047	0.163769
BGN	15	4500707	0.153039
BGN	15	7494375	0.144063
BGN	15	9524649	0.175229
BGN	15	12699208	0.168323
BGN	15	19162911	0.188449
BGN	15	29753290	0.192246
BGN	15	32666955	0.251869
BGN	15	35279266	0.229578
BGN	15	35435494	0.158224
BGN	15	37841373	0.18285
BGN	15	47024068	0.144448
BGN	15	50766430	0.23984
BGN	15	60579543	0.143711
BGN	15	65934269	0.150662
BGN	15	67381582	0.166832
BGN	15	68907999	0.188109
BGN	15	76105289	0.155002
BGN	15	77322455	0.155068
BGN	16	7459306	0.189021
BGN	16	7482199	0.191386
BGN	16	19468747	0.158896
BGN	16	27037773	0.157141
BGN	16	29448058	0.166476
BGN	16	30514959	0.170447
BGN	16	39617553	0.199067
BGN	16	45358606	0.145848
BGN	16	46429011	0.193969
BGN	16	49945667	0.221628
BGN	16	49999554	0.147006
BGN	16	50177622	0.199728
BGN	16	56615070	0.159078
BGN	16	65083838	0.154319
BGN	16	66365685	0.163562
BGN	17	8898072	0.179719
BGN	17	24417977	0.14545
BGN	17	29757976	0.188445
BGN	17	29772741	0.162526
BGN	17	44804291	0.145857
BGN	17	45670851	0.191711
BGN	17	47399091	0.238274
BGN	17	48200421	0.144346
BGN	17	48670300	0.174741
BGN	17	57625557	0.160708
BGN	17	63860383	0.217027
BGN	17	64791494	0.205848
BGN	17	70099460	0.182573
BGN	18	14155370	0.246387
BGN	18	16472416	0.233055
BGN	18	31950691	0.148222
BGN	18	33088444	0.156575
BGN	18	39524498	0.147031
BGN	18	40002876	0.214797
BGN	18	59627694	0.14545
BGN	18	62683566	0.16762
BGN	18	63315250	0.146594
BGN	18	64360635	0.160708
BGN	18	66988484	0.170743
BGN	19	32556810	0.25729
BGN	19	32696953	0.171155
BGN	19	32953062	0.166832
BGN	19	36550433	0.17205
BGN	19	36628711	0.154338
BGN	19	36660650	0.154338
BGN	19	38320409	0.204559
BGN	19	42979888	0.152094
BGN	19	59588082	0.179901
BGN	20	7769052	0.20456
BGN	20	21769504	0.27351
BGN	20	26079698	0.166554
BGN	20	26704116	0.160363
BGN	20	39268194	0.160753
BGN	21	15856213	0.179681
BGN	21	29141290	0.17944
BGN	21	30012185	0.202686
BGN	21	34744306	0.155975
BGN	21	35902484	0.146125
BGN	21	39065158	0.194893
BGN	21	46142618	0.209398
BGN	22	9155328	0.159348
BGN	22	24171019	0.158474
BGN	22	28829226	0.231888
BGN	22	32100437	0.168994
BGN	22	32682221	0.238692
BGN	22	33366140	0.238642
BGN	22	39918383	0.149087
BGN	23	2729154	0.158763
BGN	23	6657783	0.151594
BGN	23	8655206	0.177379
BGN	23	13375985	0.195925
BGN	23	15565581	0.148222
BGN	23	15674989	0.185544
BGN	23	16145945	0.169181
BGN	23	17002106	0.192657
BGN	23	23355744	0.159643
BGN	23	23687996	0.148904
BGN	23	23711014	0.262853
BGN	23	34805614	0.158224
BGN	23	37700939	0.143799
BGN	23	41222672	0.152663
BGN	23	42409903	0.142835
BGN	23	49068887	0.217847
BGN	23	49082134	0.217847
BGN	23	59272369	0.195912
BGN	24	15891563	0.170386
BGN	24	24594056	0.25431
BGN	24	27407352	0.149599
BGN	24	37032282	0.25848
BGN	24	37544274	0.169714
BGN	25	1809001	0.220816
BGN	25	11361995	0.189868
BGN	25	15221638	0.248597
BGN	25	35520629	0.233236
BGN	25	38658367	0.157369
BGN	25	39445544	0.172827
BGN	26	1967675	0.148163
BGN	26	10317759	0.158551
BGN	26	10335291	0.158551
BGN	26	22034743	0.169617
BGN	26	24815626	0.161351
BGN	26	25763270	0.155893
BGN	26	26946311	0.253719
BGN	26	29788160	0.243422
BGN	26	37072772	0.14488
BGN	26	43580278	0.281269
BGN	26	43865908	0.156439
BGS	1	11258797	0.222477
BGS	1	12505398	0.245469
BGS	1	13867018	0.213182
BGS	1	22499740	0.218823
BGS	1	28142749	0.215614
BGS	1	35561412	0.240507
BGS	1	35600434	0.213179
BGS	1	38720174	0.215243
BGS	1	38778550	0.240067
BGS	1	43202047	0.247329
BGS	1	44840357	0.217678
BGS	1	46586339	0.270708
BGS	1	47170050	0.437601
BGS	1	50662551	0.325257
BGS	1	62317373	0.273424
BGS	1	62322860	0.273424
BGS	1	62526901	0.245735
BGS	1	64068011	0.223721
BGS	1	67750865	0.253399
BGS	1	78267405	0.29064
BGS	1	92265931	0.267263
BGS	1	100126556	0.264869
BGS	1	116884107	0.222656
BGS	1	121854737	0.223207
BGS	1	122887570	0.24705
BGS	1	125177935	0.234175
BGS	1	136646411	0.259057
BGS	1	146198225	0.237051
BGS	1	158060624	0.269391
BGS	1	163538737	0.218071
BGS	1	174414050	0.247329
BGS	1	178514451	0.217161
BGS	1	182672443	0.217919
BGS	1	182682462	0.286191
BGS	1	189186929	0.213158
BGS	1	190060262	0.230718
BGS	1	190200232	0.397219
BGS	1	190436464	0.245469
BGS	1	190443550	0.301949
BGS	1	190485494	0.459841
BGS	1	190616111	0.239066
BGS	1	200975155	0.305557
BGS	1	211492522	0.286529
BGS	1	212280120	0.300799
BGS	1	217429936	0.355256
BGS	1	217468756	0.359823
BGS	1	229393801	0.236938
BGS	1	233576142	0.277651
BGS	1	241278204	0.23732
BGS	1	244659152	0.244119
BGS	2	167127	0.249508
BGS	2	1503226	0.313384
BGS	2	2499962	0.219909
BGS	2	5761820	0.233444
BGS	2	6173966	0.425285
BGS	2	10823174	0.420736
BGS	2	10848132	0.393161
BGS	2	10876286	0.393161
BGS	2	12438463	0.218823
BGS	2	12783425	0.329069
BGS	2	14709916	0.276541
BGS	2	15225653	0.226652
BGS	2	15366408	0.228703
BGS	2	21219329	0.213723
BGS	2	31551089	0.293685
BGS	2	32008016	0.216061
BGS	2	34825468	0.271514
BGS	2	39568103	0.275954
BGS	2	42241912	0.362019
BGS	2	43838019	0.219269
BGS	2	48150804	0.245035
BGS	2	63510942	0.24074
BGS	2	75243013	0.273424
BGS	2	76593583	0.465887
BGS	2	86362585	0.271441
BGS	2	88660537	0.226652
BGS	2	115904675	0.219324
BGS	2	133584118	0.289482
BGS	2	156445432	0.361581
BGS	2	167680448	0.348371
BGS	2	168966340	0.230855
BGS	2	177455651	0.238985
BGS	2	181629341	0.287384
BGS	2	181730898	0.300116
BGS	2	185306475	0.222384
BGS	2	187146159	0.460895
BGS	2	190320879	0.240067
BGS	2	190920717	0.270868
BGS	2	191193017	0.30868
BGS	2	191418035	0.253128
BGS	2	202250906	0.228703
BGS	2	202390130	0.217945
BGS	2	206326790	0.250694
BGS	2	218972190	0.277651
BGS	2	220228580	0.350656
BGS	2	222796234	0.238543
BGS	2	222832822	0.215643
BGS	2	233710571	0.302025
BGS	2	239321499	0.313571
BGS	2	245730408	0.240507
BGS	2	248112164	0.256408
BGS	3	4094837	0.218718
BGS	3	7096536	0.251682
BGS	3	15442000	0.244119
BGS	3	15585889	0.226333
BGS	3	16674065	0.240481
BGS	3	21338749	0.236236
BGS	3	22452483	0.237815
BGS	3	22497551	0.261312
BGS	3	25377191	0.238544
BGS	3	35793405	0.283902
BGS	3	41478694	0.235995
BGS	3	42676917	0.215323
BGS	3	42997357	0.286529
BGS	3	44034738	0.241526
BGS	3	44148887	0.299275
BGS	3	44268278	0.301243
BGS	3	55409857	0.27363
BGS	3	83027248	0.216374
BGS	3	94921674	0.269084
BGS	3	100334700	0.238543
BGS	3	105982434	0.267263
BGS	3	127409434	0.297709
BGS	3	135489220	0.240481
BGS	3	156844528	0.241666
BGS	3	160393459	0.224564
BGS	3	170596996	0.224675
BGS	3	171237651	0.311184
BGS	3	183151277	0.286191
BGS	3	183164118	0.216033
BGS	3	194408357	0.247957
BGS	3	197648412	0.233034
BGS	3	209615174	0.228307
BGS	3	212039601	0.39716
BGS	3	215714780	0.280468
BGS	3	216118597	0.234149
BGS	3	218778209	0.230912
BGS	4	8946455	0.289059
BGS	4	14833622	0.337889
BGS	4	17869895	0.235995
BGS	4	22266423	0.254615
BGS	4	27208611	0.214682
BGS	4	29487581	0.215643
BGS	4	35492933	0.214357
BGS	4	52737302	0.361052
BGS	4	69180552	0.332982
BGS	4	69572170	0.213179
BGS	4	79954128	0.23651
BGS	4	110408741	0.262581
BGS	4	112858071	0.230983
BGS	4	115563742	0.242126
BGS	5	9833974	0.234698
BGS	5	9845383	0.239816
BGS	5	10148953	0.233208
BGS	5	20242528	0.219324
BGS	5	20511754	0.273584
BGS	5	39340791	0.215614
BGS	5	54742630	0.213404
BGS	5	55136039	0.214777
BGS	5	58415505	0.217919
BGS	5	60551034	0.268532
BGS	5	65429199	0.219123
BGS	5	70106259	0.221165
BGS	5	72904243	0.216583
BGS	5	79662970	0.225994
BGS	5	100776839	0.231222
BGS	5	103801218	0.303686
BGS	5	104333074	0.216899
BGS	6	868395	0.245735
BGS	6	2704978	0.304479
BGS	6	16499180	0.245423
BGS	6	53974468	0.364523
BGS	6	58255245	0.226687
BGS	6	73411313	0.298193
BGS	6	99348342	0.27363
BGS	6	110134396	0.214984
BGS	6	115870112	0.300385
BGS	7	8406369	0.23801
BGS	7	16725561	0.235078
BGS	7	17613206	0.242154
BGS	7	20211034	0.245423
BGS	7	45338881	0.256315
BGS	7	45645996	0.314406
BGS	7	47027475	0.321457
BGS	7	49072497	0.3265
BGS	7	50535082	0.261951
BGS	7	54325552	0.231036
BGS	7	55372320	0.218823
BGS	7	59952998	0.256315
BGS	7	67304778	0.337889
BGS	7	68830791	0.270868
BGS	7	73504843	0.25281
BGS	7	88570014	0.249508
BGS	7	88807869	0.270708
BGS	8	52947097	0.217945
BGS	9	620619	0.372154
BGS	9	744190	0.327991
BGS	9	876946	0.404225
BGS	9	3734099	0.216899
BGS	9	3979444	0.235843
BGS	9	5292245	0.247894
BGS	9	12235111	0.248127
BGS	9	18638553	0.255104
BGS	9	22461849	0.223207
BGS	9	30657738	0.217678
BGS	9	30683844	0.325456
BGS	9	36023640	0.219324
BGS	9	41438836	0.265798
BGS	9	41668592	0.231222
BGS	9	46183068	0.240072
BGS	9	47244866	0.250694
BGS	9	47296108	0.243512
BGS	9	50345461	0.419715
BGS	9	50354472	0.301289
BGS	9	55899730	0.340372
BGS	9	56160720	0.30088
BGS	9	61500326	0.214655
BGS	9	72625057	0.30868
BGS	9	88620634	0.301723
BGS	9	92130589	0.222044
BGS	10	5663899	0.218661
BGS	10	14353380	0.222961
BGS	10	18918107	0.224675
BGS	10	24908658	0.241094
BGS	10	34833000	0.232694
BGS	10	36944521	0.224675
BGS	10	41404499	0.226687
BGS	10	55967294	0.213723
BGS	10	72834661	0.226652
BGS	10	73448808	0.226652
BGS	10	79183757	0.249508
BGS	11	8117925	0.368218
BGS	11	11568559	0.23944
BGS	11	17318543	0.214223
BGS	11	18742505	0.288702
BGS	11	35087517	0.237815
BGS	11	37045028	0.390211
BGS	11	46351550	0.214655
BGS	11	55176922	0.214682
BGS	12	9281308	0.220299
BGS	12	12422069	0.261906
BGS	12	12874460	0.263008
BGS	12	14286956	0.230689
BGS	12	14536906	0.240072
BGS	12	32887034	0.214223
BGS	12	34991362	0.246123
BGS	12	35021811	0.300046
BGS	12	47386672	0.245035
BGS	12	48022537	0.242154
BGS	12	49671429	0.228863
BGS	12	51163598	0.245035
BGS	12	54868981	0.295589
BGS	12	56867351	0.238543
BGS	12	59227030	0.38307
BGS	12	62820625	0.270868
BGS	12	63336364	0.237815
BGS	12	74689277	0.220229
BGS	13	3024020	0.221375
BGS	13	4351389	0.231036
BGS	13	10577273	0.219324
BGS	13	14641893	0.215365
BGS	13	15060526	0.241666
BGS	13	22717247	0.25704
BGS	13	22964893	0.214788
BGS	13	29024983	0.35712
BGS	13	29032962	0.221375
BGS	13	37255702	0.246123
BGS	13	38826946	0.249064
BGS	13	38989276	0.266338
BGS	13	45512424	0.230894
BGS	13	54393012	0.271807
BGS	13	72615024	0.393914
BGS	13	77563253	0.223559
BGS	13	79861242	0.245094
BGS	14	458216	0.311625
BGS	14	6550971	0.216608
BGS	14	26209188	0.230894
BGS	14	31605947	0.39913
BGS	14	42033803	0.23651
BGS	14	54731954	0.281108
BGS	14	60805911	0.242114
BGS	14	62530470	0.268845
BGS	15	2850047	0.267831
BGS	15	4500707	0.339039
BGS	15	29947586	0.223559
BGS	15	36706182	0.221971
BGS	15	58646044	0.270725
BGS	15	58733804	0.237815
BGS	15	64962641	0.253128
BGS	15	76618140	0.21814
BGS	16	6965575	0.261376
BGS	16	12568659	0.242952
BGS	16	15734169	0.245035
BGS	16	27101621	0.225392
BGS	16	36335532	0.250131
BGS	16	64025476	0.315516
BGS	16	65304650	0.309679
BGS	17	4325285	0.239302
BGS	17	18781482	0.33882
BGS	17	29532611	0.275177
BGS	17	29835100	0.294696
BGS	17	41038775	0.241677
BGS	17	41407110	0.306517
BGS	17	41686302	0.219313
BGS	17	52063934	0.228112
BGS	18	2243903	0.236938
BGS	18	2599597	0.362769
BGS	18	2652327	0.220299
BGS	18	3712473	0.217919
BGS	18	5750223	0.242952
BGS	18	6709978	0.214223
BGS	18	7684359	0.235269
BGS	18	8415871	0.213158
BGS	18	17266219	0.238543
BGS	18	22579468	0.260296
BGS	18	27745586	0.217945
BGS	18	33563106	0.23944
BGS	18	34708411	0.335632
BGS	18	42236958	0.293814
BGS	18	44478944	0.277651
BGS	18	58439327	0.271546
BGS	18	60443213	0.235995
BGS	19	29064142	0.291579
BGS	19	35498417	0.256315
BGS	19	40460528	0.273754
BGS	19	40490701	0.335919
BGS	19	40522166	0.242339
BGS	19	41028397	0.219713
BGS	19	41935819	0.414722
BGS	19	42177314	0.358984
BGS	19	42913463	0.26088
BGS	19	43068642	0.217004
BGS	19	43429655	0.29064
BGS	19	45295206	0.314406
BGS	19	46885978	0.298193
BGS	19	47882530	0.265798
BGS	19	49274519	0.334379
BGS	19	49745627	0.30088
BGS	19	52529405	0.221553
BGS	19	57563194	0.242952
BGS	19	59443617	0.263253
BGS	19	60193535	0.38124
BGS	19	60309645	0.335077
BGS	20	18714861	0.247329
BGS	20	20009723	0.266716
BGS	20	23074221	0.343541
BGS	20	23497932	0.232694
BGS	20	23883895	0.213656
BGS	20	24860179	0.23302
BGS	20	27213058	0.273424
BGS	20	30248703	0.426901
BGS	20	31417321	0.270868
BGS	20	39965242	0.23732
BGS	20	45328900	0.261155
BGS	20	48950575	0.226687
BGS	21	13953106	0.22064
BGS	21	17384738	0.271215
BGS	21	21245376	0.226687
BGS	22	12649097	0.327506
BGS	22	12672200	0.2674
BGS	22	14742914	0.23651
BGS	22	15177223	0.278993
BGS	22	24049492	0.269391
BGS	22	24265617	0.270075
BGS	22	24667696	0.219313
BGS	22	35068191	0.217161
BGS	23	5152566	0.215785
BGS	23	9471366	0.219123
BGS	23	13586284	0.369331
BGS	23	18859104	0.249508
BGS	23	19723514	0.214788
BGS	23	28292624	0.240158
BGS	23	33633172	0.271514
BGS	23	35770779	0.238372
BGS	23	36189607	0.255104
BGS	23	39785907	0.218823
BGS	23	50768609	0.257728
BGS	23	55880544	0.283902
BGS	24	17312073	0.2201
BGS	24	17597872	0.219313
BGS	24	20273857	0.228685
BGS	24	21458666	0.290034
BGS	24	37173794	0.314145
BGS	25	3787877	0.223782
BGS	25	17364655	0.213404
BGS	25	20953947	0.215614
BGS	25	23570641	0.301949
BGS	25	27887676	0.261861
BGS	25	28627575	0.219269
BGS	25	37167754	0.25704
BGS	26	20326482	0.213158
BLS	1	33617136	0.192303
BLS	1	86759220	0.336066
BLS	1	96074595	0.192217
BLS	1	97366609	0.194529
BLS	1	99558930	0.268037
BLS	1	125835991	0.185748
BLS	1	126001684	0.183246
BLS	1	135771253	0.181392
BLS	1	158436171	0.197917
BLS	1	173516135	0.197042
BLS	1	174809214	0.182074
BLS	1	179685464	0.187078
BLS	1	180735384	0.178171
BLS	1	183781327	0.177661
BLS	1	214559141	0.202474
BLS	1	218973343	0.23084
BLS	1	220320982	0.176024
BLS	1	226565773	0.181029
BLS	1	230405858	0.246114
BLS	1	237681903	0.193848
BLS	1	248739162	0.192825
BLS	1	253981808	0.310674
BLS	1	271256686	0.177047
BLS	1	271298726	0.177047
BLS	1	273754601	0.255743
BLS	2	4380713	0.193404
BLS	2	7315844	0.178171
BLS	2	15225653	0.272076
BLS	2	19545815	0.191937
BLS	2	19556396	0.20967
BLS	2	19802547	0.25149
BLS	2	21950043	0.1837
BLS	2	24314918	0.181616
BLS	2	26113771	0.185462
BLS	2	33167538	0.197906
BLS	2	48283730	0.189491
BLS	2	49240714	0.269299
BLS	2	50186196	0.216959
BLS	2	69118638	0.177446
BLS	2	71583589	0.237023
BLS	2	75790813	0.189548
BLS	2	84396390	0.242112
BLS	2	113779061	0.40282
BLS	2	119225418	0.191698
BLS	2	126158662	0.205223
BLS	2	126202780	0.186277
BLS	2	132724937	0.183949
BLS	2	148045375	0.195824
BLS	2	152195382	0.217812
BLS	2	157294164	0.211728
BLS	2	165349962	0.324328
BLS	2	166601902	0.24894
BLS	2	172185609	0.222957
BLS	2	181303290	0.204977
BLS	2	181629341	0.286473
BLS	2	186939182	0.259574
BLS	2	192303429	0.274991
BLS	2	193002806	0.187888
BLS	2	201954642	0.22698
BLS	2	202250906	0.194645
BLS	2	204569418	0.193696
BLS	2	241608784	0.23084
BLS	2	242182537	0.267256
BLS	2	248348995	0.183949
BLS	3	12874237	0.335963
BLS	3	22267926	0.204402
BLS	3	24715160	0.191698
BLS	3	30918290	0.258899
BLS	3	34719696	0.194135
BLS	3	37574889	0.226716
BLS	3	38828149	0.181392
BLS	3	48944875	0.180177
BLS	3	70894897	0.198695
BLS	3	77566229	0.320448
BLS	3	87080128	0.22698
BLS	3	89054436	0.177087
BLS	3	107921113	0.18513
BLS	3	114553442	0.224521
BLS	3	114705387	0.212533
BLS	3	148313600	0.190269
BLS	3	151239834	0.201385
BLS	3	157469105	0.199083
BLS	3	158442057	0.206121
BLS	3	158509010	0.192217
BLS	3	160108899	0.204623
BLS	3	181101335	0.238217
BLS	3	184796329	0.176597
BLS	3	190004008	0.223372
BLS	3	190432825	0.279876
BLS	3	199853977	0.176024
BLS	3	217181575	0.194645
BLS	3	217414082	0.222657
BLS	3	219267336	0.17736
BLS	3	221712716	0.276439
BLS	4	842808	0.19489
BLS	4	7880851	0.237619
BLS	4	8652479	0.311268
BLS	4	14498995	0.196334
BLS	4	15707345	0.180896
BLS	4	16490945	0.206216
BLS	4	16555396	0.211728
BLS	4	19619487	0.209882
BLS	4	20375746	0.196134
BLS	4	31757517	0.339704
BLS	4	38743850	0.176074
BLS	4	42184340	0.177468
BLS	4	46542016	0.180043
BLS	4	55820682	0.227756
BLS	4	65086825	0.244447
BLS	4	87415840	0.180177
BLS	4	98620914	0.182074
BLS	4	101585963	0.197042
BLS	5	1054310	0.217812
BLS	5	1061681	0.193696
BLS	5	1490798	0.220755
BLS	5	1719955	0.209465
BLS	5	3098326	0.176597
BLS	5	4772798	0.218463
BLS	5	10341327	0.398379
BLS	5	53412292	0.208692
BLS	5	63278775	0.198308
BLS	5	65072620	0.176272
BLS	5	74335129	0.25172
BLS	5	75666408	0.25426
BLS	5	75692783	0.205894
BLS	5	81713660	0.179531
BLS	5	85917706	0.223654
BLS	5	88163581	0.235265
BLS	5	101793812	0.228023
BLS	5	102453484	0.287796
BLS	5	106867653	0.199007
BLS	6	4468838	0.179745
BLS	6	6361600	0.260463
BLS	6	15126052	0.18399
BLS	6	19996802	0.20098
BLS	6	21369938	0.221233
BLS	6	21558347	0.20452
BLS	6	21571646	0.246782
BLS	6	21747092	0.198695
BLS	6	31868559	0.177047
BLS	6	33423893	0.22698
BLS	6	49646258	0.232694
BLS	6	54462089	0.181878
BLS	6	60872463	0.23748
BLS	6	71710228	0.287424
BLS	6	83677692	0.375916
BLS	6	98893802	0.204977
BLS	6	106848756	0.211728
BLS	7	2097979	0.314734
BLS	7	6212155	0.202781
BLS	7	6375982	0.200754
BLS	7	6895117	0.228983
BLS	7	12052892	0.297064
BLS	7	18581281	0.180177
BLS	7	24487947	0.221233
BLS	7	24723796	0.21032
BLS	7	30701085	0.179094
BLS	7	37485980	0.209882
BLS	7	44344676	0.23417
BLS	7	45265708	0.19387
BLS	7	45338881	0.247751
BLS	7	64482004	0.221806
BLS	7	65028818	0.256716
BLS	7	67304778	0.221475
BLS	7	69797660	0.228023
BLS	7	70627449	0.293308
BLS	7	78456563	0.259699
BLS	7	82799559	0.202262
BLS	7	93152506	0.219593
BLS	7	95734504	0.198605
BLS	7	98781287	0.185462
BLS	7	99769917	0.225564
BLS	8	9896762	0.179531
BLS	8	15724017	0.211263
BLS	8	20011694	0.20044
BLS	8	20878140	0.187078
BLS	8	21825545	0.199007
BLS	8	24205319	0.204402
BLS	8	24489984	0.221806
BLS	8	31216746	0.179745
BLS	8	31300902	0.176764
BLS	8	33150606	0.18399
BLS	8	35929642	0.251773
BLS	8	52193997	0.19489
BLS	8	55709784	0.196334
BLS	8	56104660	0.184666
BLS	8	64139362	0.183949
BLS	8	67510451	0.207442
BLS	8	68244770	0.227389
BLS	8	77561784	0.22011
BLS	8	89109190	0.240099
BLS	9	12981387	0.212002
BLS	9	52884354	0.195562
BLS	9	53290186	0.196134
BLS	9	67795730	0.181616
BLS	9	82172358	0.251986
BLS	9	82444184	0.272076
BLS	9	82874867	0.21228
BLS	9	84346048	0.195893
BLS	9	85009806	0.20044
BLS	9	85802581	0.209661
BLS	9	92950547	0.187078
BLS	10	9733174	0.176125
BLS	10	35290879	0.180025
BLS	10	45235174	0.21228
BLS	10	47762348	0.252939
BLS	10	49554775	0.211728
BLS	10	53953221	0.197042
BLS	10	58096880	0.181392
BLS	10	63659341	0.185748
BLS	10	65919618	0.219666
BLS	10	73415171	0.18399
BLS	10	75746692	0.270658
BLS	10	79095274	0.182725
BLS	10	79405851	0.264586
BLS	10	83902466	0.204402
BLS	11	1130140	0.289456
BLS	11	12832308	0.177446
BLS	11	21006831	0.253955
BLS	11	24479974	0.228983
BLS	11	24785464	0.211263
BLS	11	28250904	0.373393
BLS	11	28587849	0.185407
BLS	11	52650683	0.235017
BLS	11	54626180	0.249948
BLS	12	3170086	0.201964
BLS	12	3958497	0.225564
BLS	12	16193400	0.191339
BLS	12	23813488	0.195893
BLS	12	26890211	0.197411
BLS	12	31160400	0.246067
BLS	12	31680190	0.204186
BLS	12	32887034	0.273589
BLS	12	38205280	0.179387
BLS	12	43061238	0.19994
BLS	12	44463723	0.257325
BLS	12	45529584	0.214334
BLS	12	46870779	0.183388
BLS	12	49960830	0.20967
BLS	12	50041315	0.223654
BLS	12	51983659	0.183949
BLS	12	52072788	0.193527
BLS	12	57090640	0.186529
BLS	12	59761196	0.220696
BLS	12	60754060	0.183949
BLS	12	61138958	0.239629
BLS	12	61199489	0.198648
BLS	12	65621305	0.186344
BLS	12	68463141	0.372849
BLS	12	69486197	0.247751
BLS	12	71536514	0.269551
BLS	13	8474449	0.184666
BLS	13	12333785	0.176074
BLS	13	18919011	0.181668
BLS	13	20204789	0.179094
BLS	13	20850917	0.210487
BLS	13	40131690	0.258899
BLS	13	40777980	0.294889
BLS	13	59631667	0.249527
BLS	13	73010600	0.213915
BLS	14	5356666	0.207442
BLS	14	6550971	0.226716
BLS	14	17727472	0.185247
BLS	14	23180530	0.204402
BLS	14	61252522	0.372986
BLS	15	7494375	0.221806
BLS	15	18372783	0.204481
BLS	15	23219351	0.200754
BLS	15	33332460	0.228983
BLS	15	37180933	0.185407
BLS	15	38843881	0.193527
BLS	15	39622125	0.179094
BLS	15	43697675	0.196334
BLS	15	47049766	0.194981
BLS	15	61240954	0.198532
BLS	15	64859252	0.181878
BLS	15	66736845	0.232558
BLS	15	69230547	0.272033
BLS	15	69496366	0.230909
BLS	15	78333271	0.202781
BLS	15	80113075	0.203332
BLS	15	80298845	0.320457
BLS	15	80501289	0.196201
BLS	15	80663623	0.342536
BLS	16	12087150	0.268037
BLS	16	32771918	0.247975
BLS	16	38552000	0.202262
BLS	16	39503835	0.224969
BLS	16	39939188	0.260604
BLS	16	56377003	0.22118
BLS	16	59479350	0.282607
BLS	16	59487272	0.282512
BLS	16	61213023	0.176464
BLS	16	66014289	0.232146
BLS	16	66230566	0.265875
BLS	16	71530690	0.238061
BLS	17	4538290	0.237023
BLS	17	6239999	0.178813
BLS	17	7397177	0.19489
BLS	17	8485099	0.278702
BLS	17	11496137	0.215386
BLS	17	14739101	0.223372
BLS	17	15700602	0.230909
BLS	17	22076361	0.269551
BLS	17	22361951	0.176074
BLS	17	25551407	0.193696
BLS	17	31030584	0.215818
BLS	17	31306365	0.177327
BLS	17	38813666	0.17814
BLS	17	46806268	0.187888
BLS	17	61658381	0.228778
BLS	17	68067427	0.180896
BLS	18	12625785	0.181878
BLS	18	15270100	0.212999
BLS	18	19527928	0.220217
BLS	18	66925898	0.198684
BLS	19	961848	0.180896
BLS	19	11249746	0.241647
BLS	19	12471692	0.237324
BLS	19	25592463	0.22011
BLS	19	35438367	0.257031
BLS	19	35512418	0.197411
BLS	19	50536165	0.182725
BLS	19	54316021	0.240901
BLS	20	4059176	0.198406
BLS	20	31273686	0.22698
BLS	20	41174550	0.204977
BLS	20	43854373	0.183266
BLS	20	45047254	0.226598
BLS	20	49694005	0.26128
BLS	21	8051316	0.223286
BLS	21	14059914	0.205526
BLS	21	14227065	0.24959
BLS	21	14369911	0.269203
BLS	21	14390870	0.292293
BLS	21	33604906	0.294499
BLS	21	46098326	0.250954
BLS	22	5742599	0.201353
BLS	22	11088734	0.198532
BLS	22	12393732	0.177087
BLS	22	12649097	0.254915
BLS	22	12672200	0.215751
BLS	22	26826563	0.17814
BLS	22	36295477	0.179531
BLS	22	36952568	0.198605
BLS	22	49834695	0.191339
BLS	23	11257882	0.20169
BLS	23	13263764	0.177661
BLS	23	13465722	0.196607
BLS	23	19809556	0.252172
BLS	23	28829228	0.176272
BLS	23	32487573	0.191903
BLS	23	37837139	0.206121
BLS	23	45542657	0.202744
BLS	23	57681613	0.195562
BLS	23	60174732	0.204402
BLS	24	6647820	0.181392
BLS	24	7281442	0.233603
BLS	24	7617405	0.349165
BLS	24	23497856	0.220946
BLS	24	24108145	0.203332
BLS	24	39995416	0.247414
BLS	25	548119	0.217924
BLS	25	1252062	0.253453
BLS	25	1507058	0.249527
BLS	25	5420873	0.207594
BLS	25	5471601	0.201964
BLS	25	9556404	0.237903
BLS	25	11051914	0.200071
BLS	25	13187245	0.181616
BLS	25	13814887	0.199243
BLS	25	14452242	0.275007
BLS	25	14478987	0.241647
BLS	25	14622122	0.226076
BLS	25	19472002	0.248847
BLS	25	20654307	0.180177
BLS	25	33834152	0.208692
BLS	25	36141153	0.262072
BLS	25	44078745	0.204186
BLS	26	12638270	0.249697
BLS	26	17301408	0.203551
BLS	26	17862180	0.204977
BLS	26	17922936	0.181668
BLS	26	19673660	0.199007
BLS	26	20097664	0.17736
BLS	26	22856851	0.24064
BLS	26	25289814	0.235089
BLS	26	29516249	0.189934
BLS	26	33553620	0.204977
BLS	26	34703491	0.185748
COM	1	22508070	0.145268
COM	1	24323695	0.146232
COM	1	30078142	0.170413
COM	1	31804466	0.186352
COM	1	44978838	0.14215
COM	1	45474174	0.151081
COM	1	46053424	0.170933
COM	1	121362199	0.163169
COM	1	123577113	0.169879
COM	1	133034938	0.13625
COM	1	136927045	0.146359
COM	1	146116315	0.21988
COM	1	146316989	0.185841
COM	1	152698784	0.210941
COM	1	159889993	0.172808
COM	1	160516913	0.134891
COM	1	161692773	0.220184
COM	1	169754074	0.141972
COM	1	188601197	0.134916
COM	1	192018252	0.172305
COM	1	195705027	0.171052
COM	1	208984867	0.192007
COM	1	209970265	0.155635
COM	1	227076720	0.135887
COM	1	232532194	0.159285
COM	2	551593	0.170127
COM	2	3959515	0.1579
COM	2	5429456	0.285126
COM	2	11600423	0.14587
COM	2	15304047	0.194782
COM	2	15878328	0.131917
COM	2	16734574	0.150543
COM	2	18195517	0.13458
COM	2	20636278	0.136555
COM	2	25956635	0.134142
COM	2	27508393	0.148755
COM	2	27842866	0.223063
COM	2	30815466	0.162159
COM	2	30880539	0.185242
COM	2	33052957	0.147142
COM	2	33571775	0.234309
COM	2	35019655	0.194701
COM	2	80387056	0.165105
COM	2	86362585	0.175254
[truncated: 5,020 more rows]

## Sheet: Table S4
Breed	Gene	Chromosome	Start	End
ALT	ACTRT3	1	2.15482e+08	2.15484e+08
ALT	ADAM11	11	4.38651e+07	43865875
ALT	ADAMTS16	16	67716461	67809252
ALT	AGBL4	1	22876152	2.40617e+07
ALT	AICDA	3	2.05771e+08	2.05773e+08
ALT	ANKRD33B	16	6.24341e+07	6.24623e+07
ALT	ANO5	21	2.18308e+07	2.18608e+07
ALT	ARHGAP24	6	99689541	1.00324e+08
ALT	ARHGAP31	1	182259488	182322376
ALT	ARL15	16	24825729	25289423
ALT	ASIC2	11	15587156	16826160
ALT	ATM	15	1.73459e+07	1.73841e+07
ALT	AVPR1B	12	3.16108e+06	3.16193e+06
ALT	B3GNT2	3	4.57804e+07	4.57922e+07
ALT	BBX	1	1.7059e+08	1.70718e+08
ALT	C11H17orf97	11	2.18737e+07	2.1875e+07
ALT	C12H1orf116	12	4.09986e+06	4103260
ALT	C13H20orf196	13	4.7113e+07	4.71483e+07
ALT	C2H2orf72	2	2.31928e+08	231930299
ALT	C2H9orf3	2	31202244	31580918
ALT	CACNA2D3	19	4.61719e+07	46798996
ALT	CACNB2	13	3.19634e+07	3.20221e+07
ALT	CCDC60	17	5.54229e+07	55456195
ALT	CDC14B	2	2.94255e+07	2.95005e+07
ALT	CDC20B	16	2.40144e+07	2.40244e+07
ALT	CDC42BPA	12	2.8097e+07	2.81628e+07
ALT	CDH18	16	5.28158e+07	5.38631e+07
ALT	CDH19	23	10326970	1.0341e+07
ALT	CNGB3	9	88409121	88593002
ALT	COL19A1	9	4.21674e+06	4.33562e+06
ALT	CPEB2	6	1.09603e+08	1.09631e+08
ALT	CSMD3	9	6.34856e+07	6.4888e+07
ALT	CSPG4	18	3.20578e+07	3.20668e+07
ALT	CTNNA3	25	2.20583e+07	2.3937e+07
ALT	DAB1	1	3.1316e+07	3.16763e+07
ALT	DCHS2	17	2835053	3192977
ALT	DDC	4	5.3139e+06	5.37632e+06
ALT	DDX52	11	1.34602e+07	1.34632e+07
ALT	DISC1	25	4498083	4853884
ALT	DNAH7	2	1.97084e+08	1.97172e+08
ALT	DNAH8	20	12738121	1.27607e+07
ALT	EIF2AK4	7	3.26162e+07	3.26435e+07
ALT	EMP1	3	201289635	201300551
ALT	ERBB4	2	2.12096e+08	212528923
ALT	ERC2	19	4.45856e+07	4.54193e+07
ALT	FAH	18	2.51417e+07	25149008
ALT	FAM101B	11	2.18521e+07	21853875
ALT	FAM171B	2	1.21481e+08	1.21498e+08
ALT	FAM35A	25	4.11312e+07	4.11801e+07
ALT	FEM1C	7	4.13599e+06	4.14315e+06
ALT	FHIT	19	4.06066e+07	4.16822e+07
ALT	FIGNL1	4	5390094	5392250
ALT	FLI1	21	3.1304e+07	3.13148e+07
ALT	FRAS1	6	9.23973e+07	92655152
ALT	FRMPD1	2	5.0771e+07	5.07834e+07
ALT	GALNT13	2	154037729	1.54413e+08
ALT	GALNT7	2	1.0631e+08	1.06377e+08
ALT	GAS7	11	2.86653e+07	2.87079e+07
ALT	GCLC	20	7101751	7.10785e+06
ALT	GDAP2	1	9.43481e+07	9.43593e+07
ALT	GJC1	11	4.38909e+07	4.39029e+07
ALT	GLI4	9	1.42023e+07	1.42038e+07
ALT	GLUD1	25	4.11121e+07	4.11172e+07
ALT	GNAO1	14	23680094	2.38569e+07
ALT	GNB4	1	2.05725e+08	205762355
ALT	GPBP1	16	2.20912e+07	2.21114e+07
ALT	GPX8	16	2.40123e+07	2.40135e+07
ALT	GRM1	8	7.01701e+07	7.02811e+07
ALT	HCN1	16	29105525	29556065
ALT	HDAC4	1	2.13218e+06	2.14846e+06
ALT	HDHD2	23	4.69621e+07	4.69728e+07
ALT	HECW1	4	7.76397e+07	77779774
ALT	HECW2	2	197399974	1.97851e+08
ALT	HES6	1	2.85434e+06	2.85494e+06
ALT	HHAT	12	7.07585e+07	7.10365e+07
ALT	HHLA1	9	2.19714e+07	2.19751e+07
ALT	HMG20A	18	31559130	3.15984e+07
ALT	HRG	1	1.98585e+08	1.98586e+08
ALT	HS6ST3	10	72627117	73335747
ALT	IER3IP1	23	4.69882e+07	4.69957e+07
ALT	IGF1	3	1.71089e+08	1.71112e+08
ALT	ILKAP	1	2883729	2.88962e+06
ALT	INPP4B	17	1.50844e+07	1.55337e+07
ALT	IQCJ	1	2.26145e+08	2.26201e+08
ALT	ITGA1	16	2.61631e+07	2.621e+07
ALT	ITGA2	16	26097318	2.61337e+07
ALT	IVNS1ABP	12	6.42871e+07	64288554
ALT	KCNAB1	1	229052842	229501582
ALT	KCNC2	3	1.10876e+08	1.10903e+08
ALT	KCNIP1	16	2.28935e+06	2.43299e+06
ALT	KCNK9	9	16422498	16527242
ALT	KCNQ3	9	2.19063e+07	2.19432e+07
ALT	KIAA1328	23	2.0324e+07	2.04815e+07
ALT	KNG1	1	1.98565e+08	1.98571e+08
ALT	KSR2	17	56836939	5.70655e+07
ALT	LAMA2	8	5.44929e+07	5.46247e+07
ALT	LAPTM5	2	2.35668e+08	2.35671e+08
ALT	LEKR1	1	2.28702e+08	2.28731e+08
ALT	LOC101101989	7	4167643	4.16983e+06
ALT	LOC101103049	2	2.02457e+08	2.02459e+08
ALT	LOC101103735	9	6973565	6974384
ALT	LOC101104162	11	5.41377e+07	5.4139e+07
ALT	LOC101104327	11	54152565	5.4155e+07
ALT	LOC101104982	3	2.05876e+08	2.05877e+08
ALT	LOC101105451	21	2.69837e+07	2.69851e+07
ALT	LOC101105491	3	205904777	205909490
ALT	LOC101106689	7	41729329	41859552
ALT	LOC101109062	1	2.87115e+06	2.87214e+06
ALT	LOC101112179	1	107611102	107612055
ALT	LOC101112657	11	40807542	40808144
ALT	LOC101114669	1	216406336	217060926
ALT	LOC101114849	2	6.3732e+07	63732825
ALT	LOC101115068	16	2.90808e+07	2.90816e+07
ALT	LOC101115138	11	4.08255e+07	4.0828e+07
ALT	LOC101115168	21	2.69669e+07	26968383
ALT	LOC101117985	1	1.07639e+08	107639341
ALT	LOC101119713	3	1.36615e+08	1.36616e+08
ALT	LOC101120769	13	3.61842e+07	3.61862e+07
ALT	LOC101120991	2	8.01925e+07	80212927
ALT	LOC101122725	16	54647313	54648540
ALT	LOC105601921	13	3.62047e+07	3.62083e+07
ALT	LOC105601966	7	4153126	4158337
ALT	LOC105602032	1	1.79282e+08	1.79285e+08
ALT	LOC105602538	16	2.51514e+07	25151533
ALT	LOC105602765	17	18364684	1.84131e+07
ALT	LOC105603240	1	2.11464e+08	2.11466e+08
ALT	LOC105603416	19	17215621	17218661
ALT	LOC105603417	19	17229335	17233033
ALT	LOC105603688	20	1.27586e+07	12759456
ALT	LOC105603748	1	228744441	2.28762e+08
ALT	LOC105603753	1	229376530	229378247
ALT	LOC105606293	11	5.41435e+07	5.41456e+07
ALT	LOC105606808	2	15287081	15311919
ALT	LOC105606864	11	1.62539e+07	16264853
ALT	LOC105607917	2	6.75539e+07	67557748
ALT	LOC105608592	2	1.06368e+08	1.0637e+08
ALT	LOC105608615	3	205468492	206602991
ALT	LOC105609383	12	2.7687e+06	2.77036e+06
ALT	LOC105609823	2	175930183	175942609
ALT	LOC105610079	2	197178722	197181818
ALT	LOC105610157	11	4.08019e+07	40803429
ALT	LOC105611791	9	2.76016e+07	2.76022e+07
ALT	LOC105612954	1	174837182	174841194
ALT	LOC105613390	9	1.4206e+07	1.42082e+07
ALT	LOC105615674	7	3.26258e+07	32626367
ALT	LOC105615681	7	35280132	35283065
ALT	LOC105615891	8	5.45335e+07	5.45362e+07
ALT	LOC105616100	9	90753605	90877093
ALT	LOC105616421	11	54151911	5.41533e+07
ALT	LOC105616464	11	4.0833e+07	4.0834e+07
ALT	LOC105616693	13	3.61935e+07	3.61938e+07
ALT	LOC106990827	1	2874186	2.87571e+06
ALT	LOC106991015	3	2.11373e+07	2.11379e+07
ALT	LOC106991073	3	1.30212e+08	130212437
ALT	LOC106991092	3	2.14425e+08	2.14431e+08
ALT	LOC106991139	15	7.32002e+07	73204846
ALT	LOC106991345	9	25862228	2.58631e+07
ALT	LOC106991526	13	43515773	43671625
ALT	LOC106991649	16	4.88775e+07	4.88803e+07
ALT	LOC106991662	16	2.39981e+07	23999131
ALT	LOC106991756	19	1.1681e+07	1.16833e+07
ALT	LOC106991896	24	39660114	39715317
ALT	LSAMP	1	178656559	179360619
ALT	MACROD2	13	7012483	9329604
ALT	MAPK10	6	100342351	1.00732e+08
ALT	MARCH6	16	6.26548e+07	62668826
ALT	MATN1	2	2.35693e+08	2.35695e+08
ALT	MDGA2	7	37084142	37549298
ALT	MECOM	1	215572145	216202969
ALT	MED10	16	6.66773e+07	66678639
ALT	MED27	3	4.6463e+06	4.70042e+06
ALT	MFAP5	3	2.05743e+08	2.05745e+08
ALT	MFN1	1	2.05779e+08	2.05782e+08
ALT	MINPP1	22	8.92733e+06	8.94488e+06
ALT	MON2	3	1.56685e+08	1.56715e+08
ALT	MYNN	1	2.15467e+08	2.15469e+08
ALT	MYO18B	17	6.53426e+07	6.54196e+07
ALT	MYO19	11	1.24022e+07	1.24049e+07
ALT	MYRIP	19	1.2915e+07	1.30617e+07
ALT	NAALADL2	1	2.10267e+08	2.10811e+08
ALT	NALCN	10	7.69185e+07	77083475
ALT	NAV3	3	1.13651e+08	1.13821e+08
ALT	NEU2	1	7.69204e+06	7694623
ALT	NEUROD2	11	39507990	3.95083e+07
ALT	NKX2-6	2	4.1906e+07	4.19077e+07
ALT	NLGN1	1	211024890	2.11939e+08
ALT	NPAT	15	1.72604e+07	1.72671e+07
ALT	NR5A2	12	7.69102e+07	7.70037e+07
ALT	NRXN1	3	7.35155e+07	7.38188e+07
ALT	NRXN3	7	8.63399e+07	8.80443e+07
ALT	NSMCE2	9	2.76172e+07	27694343
ALT	NUP155	16	3.69422e+07	3.69485e+07
ALT	ODF3L1	18	3.20392e+07	3.20402e+07
ALT	OLR1	3	2.04232e+08	2.04235e+08
ALT	OXSR1	19	1.16538e+07	11669186
ALT	PDE7B	8	60803975	61164843
ALT	PDGFB	3	2.1441e+08	2.14415e+08
ALT	PER2	1	2.84425e+06	2846048
ALT	PHF11	10	1.93816e+07	19384235
ALT	PHLDB2	1	1.74749e+08	174920034
ALT	PIP5K1B	2	6.73443e+07	6.75515e+07
ALT	PKNOX2	21	27766224	2.79136e+07
ALT	PLAC8	6	97407482	97424372
ALT	PLXNA2	12	73158827	7.32768e+07
ALT	PLXNC1	3	1.30195e+08	1.30205e+08
ALT	POLQ	1	1.84085e+08	1.84109e+08
ALT	PPM1L	1	224306283	224636269
ALT	PPP1R1B	11	3.95299e+07	3.95312e+07
ALT	PPP1R9A	4	1.21512e+07	1.23761e+07
ALT	PROSER1	10	23486284	23500952
ALT	PRPH	3	1.36593e+08	1.36593e+08
ALT	PSAP	25	2.77311e+07	2.77335e+07
ALT	PSMD1	2	2.3195e+08	2.31963e+08
ALT	PTPN13	6	100987153	101100187
ALT	RAB3C	16	20498661	20794809
ALT	RBFOX1	24	5.57296e+06	6.41276e+06
ALT	RBM19	17	6.02821e+07	6.0288e+07
ALT	RCBTB1	10	1.94011e+07	1.94396e+07
ALT	RCBTB2	10	1.85845e+07	1.86063e+07
ALT	RIF1	2	1.56915e+08	1.56925e+08
ALT	ROPN1L	16	6.26349e+07	6.26383e+07
ALT	RORA	7	45898434	46702634
ALT	SAMD12	9	58332507	5.86517e+07
ALT	SCAF8	8	7.8031e+07	7.81527e+07
ALT	SCIN	4	2.06596e+07	2.0671e+07
ALT	SEMA5A	16	6.36917e+07	6.39783e+07
ALT	SETDB2	10	1.93404e+07	1.9356e+07
ALT	SGMS1	22	8.49758e+06	8766426
ALT	SLC22A14	19	1.16871e+07	11702838
ALT	SLC30A6	3	91495216	9.15067e+07
ALT	SLC39A10	2	1.96967e+08	1.97033e+08
ALT	SLC45A3	12	2.73205e+06	2742033
ALT	SMAP1	9	3.39574e+06	3.46095e+06
ALT	SMC2	2	1.89458e+07	1.89487e+07
ALT	SMC5	2	6.58969e+07	6.59223e+07
ALT	SMYD3	12	2.89326e+07	29658133
ALT	SPAG16	2	2.14232e+08	215355848
ALT	SPAG17	1	94558869	9.46631e+07
ALT	SPAST	3	9.15286e+07	9.15353e+07
ALT	SPHKAP	2	2.29186e+08	2.29313e+08
ALT	SPOCK1	5	45664388	46009097
ALT	SPRYD7	10	19711019	19714157
ALT	SRGAP1	3	155393209	155493383
ALT	ST6GALNAC2	11	5.41244e+07	5.41274e+07
ALT	STARD3	11	3.95375e+07	3.95479e+07
ALT	STOML3	10	2.35224e+07	2.35254e+07
ALT	STXBP5L	1	1.83884e+08	1.83977e+08
ALT	SUGCT	4	8.01652e+07	80932561
ALT	SWT1	12	6.42347e+07	6.4273e+07
ALT	SYNE2	7	7.31517e+07	7.32101e+07
ALT	SYNRG	11	1.34131e+07	1.34405e+07
ALT	SYT1	3	114874300	115121934
ALT	TIPARP	1	2.28883e+08	2.28888e+08
ALT	TMEM52B	3	204208297	2.04211e+08
ALT	TNR	12	54501692	54985821
ALT	TNRC6B	3	2.152e+08	2.15323e+08
ALT	TPD52L1	8	13084808	1.31472e+07
ALT	TPGS2	23	20494209	2.05152e+07
ALT	TRDN	8	1.48053e+07	15011132
ALT	TRNAC-ACA	1	1.24741e+08	124740724
ALT	TRNAC-GCA	4	21138762	21138833
ALT	TRNAE-UUC	3	205760217	205760289
ALT	TRNAS-GGA	3	40118754	40118825
ALT	TRNAV-AAC	1	215479347	215479419
ALT	TRNAW-CCA	2	67569115	67569186
ALT	TRNAW-CCA	6	100964553	100964624
ALT	TRNAW-CCA	7	73203519	73203590
ALT	UBQLN1	2	35878797	3.59047e+07
ALT	UBR1	7	3.52927e+07	3.53079e+07
ALT	VAV1	5	1.52834e+07	1.52863e+07
ALT	WDR3	1	9.43774e+07	9.43831e+07
ALT	WDR49	1	2.17738e+08	2.1778e+08
ALT	WDR60	4	1.18933e+08	1.18937e+08
ALT	ZFAND5	2	63765897	6.37677e+07
ALT	ZNF385D	26	4.25596e+07	42679788
ALT	ZNF407	23	3512465	3898417
ALT	ZNF696	9	1.41852e+07	1.41869e+07
ALT	ZNHIT3	11	1.23942e+07	1.23952e+07
APN	ABCC6	24	1.44875e+07	1.44909e+07
APN	ADAMTS19	5	21939035	2.19834e+07
APN	ADCY10	1	1.17928e+08	1.17939e+08
APN	AGAP1	1	5.05618e+06	5.20485e+06
APN	AGBL4	1	2.27592e+07	24241103
APN	AHSP	24	2.75298e+07	2.75302e+07
APN	ANKRD13C	1	4.56422e+07	45665429
APN	ANXA1	2	63042804	63052789
APN	APBA1	2	6.66171e+07	66735480
APN	ARHGAP26	5	5.12259e+07	5.13979e+07
APN	ARHGEF10L	2	2.47793e+08	2.47805e+08
APN	ARHGEF16	12	4.76097e+07	4.76112e+07
APN	ARID1B	8	8.00387e+07	80192888
APN	ATOH1	6	3.06479e+07	3.06487e+07
APN	ATP1B1	12	3.48261e+07	3.48293e+07
APN	ATRNL1	22	3.46377e+07	34908542
APN	BAHCC1	11	5.04356e+07	5.04388e+07
APN	BLVRA	4	77317712	77344125
APN	BRE	3	34699108	3.50071e+07
APN	C12H1orf101	12	3.06832e+07	3.07174e+07
APN	C12H1orf186	12	3.12312e+06	3.12677e+06
APN	C20H6orf132	20	1.58783e+07	1.58894e+07
APN	C24H16orf58	24	2.75155e+07	2.75165e+07
APN	C24H16orf62	24	1.71712e+07	1.71841e+07
APN	C25H10orf11	25	30934348	3.19815e+07
APN	C2CD4C	5	40424165	4.04257e+07
APN	CABLES1	23	3.3552e+07	3.35683e+07
APN	CABYR	23	32784984	32798154
APN	CACNG2	3	1.7959e+08	1.79618e+08
APN	CADM2	1	151253673	1.51688e+08
APN	CAMK2B	4	7.71029e+07	7.71069e+07
APN	CCDC109B	6	15767749	1.58182e+07
APN	CCDC3	13	1.63876e+07	1.64179e+07
APN	CCDC59	3	118080782	1.18082e+08
APN	CD83	20	4.15378e+07	41542836
APN	CDK6	4	9.82187e+06	9.87655e+06
APN	CEND1	21	4.92466e+07	4.92474e+07
APN	CENPE	6	2.17221e+07	2.17266e+07
APN	CHL1	19	2.59854e+07	2.61491e+07
APN	CHRNA2	2	3.81611e+07	38164183
APN	CHTOP	1	1.0253e+08	1.02532e+08
APN	CLEC5A	4	104897302	1.04899e+08
APN	COMTD1	25	30761075	3.07614e+07
APN	COQ3	8	3.74482e+07	3.74509e+07
APN	CPLX2	7	5035011	5120487
APN	CPSF2	18	5.5687e+07	5.56917e+07
APN	CSMD1	26	1900723	3960673
APN	CUL1	4	1.1132e+08	1.11341e+08
APN	CWF19L2	15	1.56109e+07	1.56726e+07
APN	DAB1	1	31301792	3.26576e+07
APN	DAW1	2	2.29103e+08	2.29105e+08
APN	DCAF12	2	3.7235e+07	3.72427e+07
APN	DCTD	26	1.26303e+07	1.2639e+07
APN	DDX52	11	1.34671e+07	1.34685e+07
APN	DEPDC4	3	169037177	1.69042e+08
APN	DERL1	9	2.94814e+07	29484518
APN	DGKB	4	2.24924e+07	2.32003e+07
APN	DISP1	12	24330852	2.44337e+07
APN	DPCR1	20	2.70961e+07	2.70973e+07
APN	DPP10	2	178565400	180206200
APN	E2F7	3	112589866	112611374
APN	EFCAB11	7	9.83601e+07	9.84241e+07
APN	EID3	3	1.72774e+08	172774962
APN	EML4	3	8.16243e+07	8.16741e+07
APN	ENPEP	6	1.49972e+07	1.50048e+07
APN	ENPP3	8	5.68029e+07	5.68083e+07
APN	ENPP4	20	1.93576e+07	1.93598e+07
APN	ENPP5	20	1.93724e+07	1.93766e+07
APN	EPHA3	1	1.5552e+08	155900958
APN	EZH2	4	1.11356e+08	1.11359e+08
APN	FAT3	21	1466104	2178733
APN	FBXO42	2	248620986	248660077
APN	FCHO2	16	8.61991e+06	8.67858e+06
APN	FHOD3	23	2.07151e+07	2.0776e+07
APN	FRMD5	18	54378991	54704966
APN	GALNT13	2	153960075	154584622
APN	GBE1	1	1.47606e+08	1.47668e+08
APN	GBP5	1	6.56794e+07	6.56822e+07
APN	GNAQ	2	5.86339e+07	58715919
APN	GPC5	10	6.62093e+07	6.76375e+07
APN	GPC6	10	68154595	69385937
APN	GPR139	24	1.76141e+07	17637571
APN	GRAMD1A	14	4.47443e+07	44761270
APN	GRAMD3	5	2.48228e+07	2.48305e+07
APN	GRIK2	8	34906489	35640980
APN	GTF2H4	20	2.71295e+07	2.71338e+07
APN	GUCA1A	20	1.59185e+07	1.59212e+07
APN	GUCA1B	20	15925178	15930217
APN	GUCY1B3	17	4.31575e+07	4.31622e+07
APN	GXYLT2	19	28822920	2.8836e+07
APN	HHAT	12	70715649	7.10631e+07
APN	HHLA3	1	45665656	4.56662e+07
APN	HMG20A	18	31559130	3.15984e+07
APN	HPN	14	4.47867e+07	4.47882e+07
APN	HSPG2	2	2.43835e+08	2.43837e+08
APN	IFT122	19	5.61597e+07	5.61637e+07
APN	IFT74	2	9.46663e+07	9.47152e+07
APN	IL33	2	7.37423e+07	7.38057e+07
APN	IMMP2L	4	56754837	57236675
APN	ING2	26	13020718	13022923
APN	INPP4B	17	1.46481e+07	1.55335e+07
APN	IPCEF1	8	77466212	7.75489e+07
APN	JADE1	17	2.87347e+07	2.87557e+07
APN	KCNK10	7	9.67306e+07	9.67452e+07
APN	KCNMA1	25	32387816	32915151
APN	KCTD6	19	4.29003e+07	4.2908e+07
APN	KIF13A	20	3.84756e+07	3.85109e+07
APN	KIF28P	12	2.86368e+07	2.86415e+07
APN	KPNA3	10	19612160	1.96443e+07
APN	KSR2	17	5.70686e+07	5.71702e+07
APN	LAMB3	12	7.17314e+07	7.174e+07
APN	LGR5	3	1.07329e+08	1.07351e+08
APN	LIMCH1	6	6.02401e+07	6.03704e+07
APN	LMBRD1	9	4742507	4.76685e+06
APN	LOC101102814	6	30618816	30620392
APN	LOC101103423	15	78493903	7.84946e+07
APN	LOC101106858	10	68846771	68847010
APN	LOC101107200	8	21892333	21893618
APN	LOC101108085	20	1.59005e+07	1.59033e+07
APN	LOC101108955	17	2.87738e+07	28774822
APN	LOC101109201	13	16379207	16381256
APN	LOC101109213	17	2.8781e+07	28782430
APN	LOC101109545	9	2.95123e+07	29512985
APN	LOC101110753	4	1.04883e+08	1.04884e+08
APN	LOC101111677	1	107460790	1.07461e+08
APN	LOC101111682	24	12933569	12935405
APN	LOC101111968	7	8218165	8219529
APN	LOC101112897	4	104867127	1.04868e+08
APN	LOC101113020	20	3.52595e+06	3.73175e+06
APN	LOC101113750	3	76161143	76234354
APN	LOC101113817	1	6.56538e+07	6.56555e+07
APN	LOC101114303	15	45296816	4.52978e+07
APN	LOC101118606	4	7.73811e+07	7.74295e+07
APN	LOC101118645	18	4.4131e+07	4.41408e+07
APN	LOC101119713	3	1.36615e+08	1.36616e+08
APN	LOC101120092	10	2.17715e+06	2.17982e+06
APN	LOC101122479	1	5.346e+07	5.34874e+07
APN	LOC101122517	4	3.25945e+07	3.27529e+07
APN	LOC101123494	15	78193185	78194132
APN	LOC105602401	15	8.02657e+07	8.02786e+07
APN	LOC105602696	1	1.97489e+08	1.9749e+08
APN	LOC105603693	20	1.42844e+07	1.42851e+07
APN	LOC105603705	20	1.5896e+07	15899593
APN	LOC105603960	21	2019297	2029367
APN	LOC105604021	21	23442725	23443520
APN	LOC105604397	23	7.0166e+06	7.02332e+06
APN	LOC105604454	23	3.35293e+07	3.35313e+07
APN	LOC105604689	24	1.71816e+07	1.71837e+07
APN	LOC105604762	24	31197707	3.12133e+07
APN	LOC105604856	24	10159727	1.01669e+07
APN	LOC105605293	26	43087169	4.30935e+07
APN	LOC105606553	2	8069252	8223172
APN	LOC105606808	2	15287081	15311919
APN	LOC105606919	3	81688604	8.1697e+07
APN	LOC105607670	12	6.94054e+07	6.94088e+07
APN	LOC105607830	6	92967583	9.29694e+07
APN	LOC105607837	2	6.30625e+07	6.30947e+07
APN	LOC105607839	6	90674469	90675854
APN	LOC105607911	2	67060295	6.715e+07
APN	LOC105607964	2	7.0324e+07	7.04002e+07
APN	LOC105608615	3	205468492	206602991
APN	LOC105609199	9	3.28537e+07	3.28547e+07
APN	LOC105609279	3	1.65994e+08	166012446
APN	LOC105609600	8	2.5993e+07	2.60024e+07
APN	LOC105610571	5	68224780	68255195
APN	LOC105610652	3	2.20277e+08	220312314
APN	LOC105610810	13	1.19636e+07	1.19695e+07
APN	LOC105610869	18	3.19233e+07	3.19619e+07
APN	LOC105610957	3	1.79564e+08	1.79566e+08
APN	LOC105611708	3	138374902	1.38381e+08
APN	LOC105611786	2	1.10996e+08	111071970
APN	LOC105611873	5	27387645	2.74318e+07
APN	LOC105612575	3	2.06334e+08	2.06338e+08
APN	LOC105612577	3	206353494	206357955
APN	LOC105612587	8	21894058	21894448
APN	LOC105612944	7	90640548	90696530
APN	LOC105613099	1	3.87381e+07	3.87416e+07
APN	LOC105614945	4	9.84349e+06	9844761
APN	LOC105615625	7	14337904	1.43383e+07
APN	LOC105616123	10	5.01751e+06	5.02302e+06
APN	LOC105616404	11	5.04629e+07	50463586
APN	LOC105616544	12	5.12399e+07	5.15184e+07
APN	LOC105616585	12	71720823	7.17241e+07
APN	LOC106990267	6	2.65857e+07	2.66207e+07
APN	LOC106990499	20	2.70995e+07	2.71028e+07
APN	LOC106990798	1	5.34538e+07	5.34545e+07
APN	LOC106990839	1	25798350	25801364
APN	LOC106990843	1	33206848	33227527
APN	LOC106990876	1	197491255	1.97497e+08
APN	LOC106990989	3	88183280	88184255
APN	LOC106991167	5	31707986	3.1709e+07
APN	LOC106991229	6	1.57681e+07	1.57841e+07
APN	LOC106991481	12	3.48292e+07	34829353
APN	LOC106991580	25	3.07679e+07	3.07787e+07
APN	LOC106991636	15	3.97776e+07	3.97806e+07
APN	LOC106991659	16	16185491	16636879
APN	LOC106991677	17	1.48976e+07	14899580
APN	LOC106991785	19	54396280	54574117
APN	LOC106991887	24	1.01843e+07	1.01872e+07
APN	LRFN2	20	14297332	1.43337e+07
APN	LRRC19	2	9.467e+07	9.46728e+07
APN	LRRC7	1	44837910	45461095
APN	LTBP1	3	90377199	9.05306e+07
APN	MACROD2	13	7012483	9329604
APN	MAGI1	19	35410993	36064791
APN	MAML2	15	13343120	13748916
APN	MAP2K5	7	1.42696e+07	1.43585e+07
APN	MAP3K9	7	7.9254e+07	7.9262e+07
APN	MBD4	19	5.61807e+07	5.61867e+07
APN	METTL25	3	1.18093e+08	1.18106e+08
APN	MKL2	24	1.29495e+07	1.30217e+07
APN	MPZL1	1	1.17838e+08	117896579
APN	MURC	2	2.24653e+07	2.24682e+07
APN	MVK	17	6.32655e+07	6.32684e+07
APN	MYO1E	7	4.80227e+07	4.80876e+07
APN	MYRIP	19	12880704	13100550
APN	NAF1	6	2.84522e+06	2.8503e+06
APN	NALCN	10	76890995	7.70285e+07
APN	NAV2	21	2.41268e+07	2.41865e+07
APN	NCAPD3	15	8.0292e+07	8.02997e+07
APN	NDUFAF6	9	8.17875e+07	8.17931e+07
APN	NEDD4	7	5.14781e+07	5.15101e+07
APN	NEGR1	1	4.66884e+07	4.75111e+07
APN	NELL1	21	22559247	23567362
APN	NFS1	13	6.43492e+07	6.43525e+07
APN	NME7	12	3.4842e+07	3.49916e+07
APN	NUF2	1	1.12972e+08	1.12989e+08
APN	OPRM1	8	7.74093e+07	77430316
APN	OSBPL1A	23	3.2712e+07	3.27788e+07
APN	OSBPL9	1	2.57827e+07	2.58963e+07
APN	OTUD7A	18	2.92344e+07	2.92695e+07
APN	OXR1	9	7.04586e+07	7.056e+07
APN	PADI2	2	2.48326e+08	2.48339e+08
APN	PARD3B	2	2.0585e+08	2.06528e+08
APN	PARVA	15	3.97424e+07	3.97904e+07
APN	PAX2	22	2.07902e+07	2.07999e+07
APN	PAX7	2	2.46846e+08	2.46884e+08
APN	PDDC1	21	4.92574e+07	49258113
APN	PDE8B	7	8.1395e+06	8.2698e+06
APN	PGR	15	7.40392e+06	7.41123e+06
APN	PLD5	12	3.25684e+07	3.27741e+07
APN	PLXDC2	13	20566504	2.07552e+07
APN	PNISR	8	3.74265e+07	3.74299e+07
APN	PPP4R4	18	5.76332e+07	57671965
APN	PRDM16	12	4.76368e+07	4.76853e+07
APN	PRKG1	22	6698306	7.64909e+06
APN	PRPH	3	1.36593e+08	1.36593e+08
APN	PTK2B	2	3.81895e+07	3.82039e+07
APN	PTK7	20	1.67279e+07	1.67315e+07
APN	PTPN14	12	6.70913e+07	67284298
APN	PTPRD	2	7.57119e+07	7.8194e+07
APN	PTPRT	13	70226784	7.06107e+07
APN	RANBP9	20	4.18139e+07	4.18385e+07
APN	RASGRP3	3	9.01586e+07	9.01876e+07
APN	RBM39	13	6.43691e+07	6.43716e+07
APN	RBSN	19	5.70392e+07	5.70409e+07
APN	RCAN2	20	1.9577e+07	1.96694e+07
APN	REV3L	8	26022297	2.61136e+07
APN	ROBO1	1	144726829	1.45149e+08
APN	ROMO1	13	6.43537e+07	6.43542e+07
APN	ROR1	1	38704965	3.91625e+07
APN	S100A1	1	1.02523e+08	1.02524e+08
APN	S100A16	1	1.0251e+08	1.02512e+08
APN	SCAP	19	5.21572e+07	5.21745e+07
APN	SCARB2	6	9.06446e+07	90682994
APN	SCCPDH	12	2.86565e+07	2.86625e+07
APN	SCN1B	14	4.47688e+07	4.477e+07
APN	SCYL2	3	1.69056e+08	169071806
APN	SDHB	2	2.48363e+08	2.48368e+08
APN	SDPR	2	1.93109e+08	1.93114e+08
APN	SFTA2	20	2.71129e+07	2.71132e+07
APN	SHC2	5	4.04323e+07	4.04371e+07
APN	SHISA9	24	11591962	11938992
APN	SLC1A4	3	4.31081e+07	4.31128e+07
APN	SLC25A22	21	4.92424e+07	4.92428e+07
APN	SLC5A2	24	2.75072e+07	2.75078e+07
APN	SLC6A1	19	5.49733e+07	54974401
APN	SNW1	7	85764813	85777165
APN	SNX2	5	2.84483e+07	2.8473e+07
APN	SPATA17	12	1.92118e+07	1.93762e+07
APN	SRGAP2	12	3.40619e+06	3.46813e+06
APN	SRP54	18	4.41549e+07	4.41618e+07
APN	SSC5D	14	5.91647e+07	5.91662e+07
APN	STAC	19	1.00673e+07	1.01252e+07
APN	SUCLG2	19	33984885	3.40573e+07
APN	TAF3	13	1.19534e+07	1.19773e+07
APN	TALDO1	21	4.92646e+07	4.92657e+07
APN	TBC1D16	11	5.15273e+07	51573922
APN	TEX9	7	50937285	50998343
APN	TGFA	3	92315825	9.23479e+07
APN	THEG	5	4.03992e+07	4.04006e+07
APN	TJP2	2	6.70106e+07	67052223
APN	TMCC1	19	55867007	55980887
APN	TMEFF1	2	2.24768e+07	2.24965e+07
APN	TMEM241	23	3.34813e+07	3.35257e+07
APN	TRNAC-GCA	2	229111819	229111890
APN	TRNAC-GCA	3	34723021	34723092
APN	TRNAC-GCA	11	51611155	51611226
APN	TRNAG-UCC	13	11979861	11979932
APN	TRPM3	2	6.49869e+07	6.55507e+07
APN	TTLL7	1	6.01756e+07	6.02498e+07
APN	TXNRD1	3	1.72766e+08	1.7279e+08
APN	USH2A	12	17469533	1.77829e+07
APN	USP47	15	4.02678e+07	4.02767e+07
APN	VARS2	20	2.71227e+07	2.71232e+07
APN	VDR	3	1.38342e+08	1.38354e+08
APN	VPS13D	12	3.92631e+07	3.93909e+07
APN	VSTM5	21	386449	450377
APN	WSB1	4	7.07311e+07	70733255
APN	YKT6	4	7.71252e+07	7.71289e+07
APN	ZEB1	13	32840022	3.29951e+07
APN	ZNF628	14	5.91776e+07	59179066
APN	ZNF827	17	1.21375e+07	1.22014e+07
APN	ZZZ3	1	5.33848e+07	5.34312e+07
BGN	ABHD3	23	34798631	3.48084e+07
BGN	ACLY	11	4.15054e+07	4.15096e+07
BGN	ADGRB3	9	5177798	5581069
BGN	ADGRD1	17	4.56315e+07	4.57216e+07
BGN	AES	5	1.82331e+07	1.82341e+07
BGN	AFF3	3	101198667	1.01512e+08
BGN	AGBL1	18	16082034	16764055
BGN	AHCYL2	4	9.33131e+07	9.33631e+07
BGN	ANK2	6	12314476	1.30187e+07
BGN	ANO4	3	169638606	1.69853e+08
BGN	APOM	20	2.66934e+07	2.66945e+07
BGN	ARAP3	5	5.00616e+07	5.00627e+07
BGN	ARF3	3	1.36909e+08	1.36912e+08
BGN	ARHGAP24	6	9.95307e+07	1.00323e+08
BGN	ARHGEF16	12	4.76097e+07	4.76112e+07
BGN	ARL14	1	2.24722e+08	2.24724e+08
BGN	ARMC8	1	2.48759e+08	2.48792e+08
BGN	ASXL3	23	2.36708e+07	2.37227e+07
BGN	ATAD1	22	9156884	9.16636e+06
BGN	ATP6V1E1	3	2.12822e+08	2.12825e+08
BGN	ATP8A1	6	61201368	6.12677e+07
BGN	BAG6	20	2.67005e+07	2.67027e+07
BGN	BAIAP2L1	24	3.75493e+07	3.75566e+07
BGN	BAK1	20	7.77699e+06	7.77778e+06
BGN	BCL2L13	3	2.12839e+08	2.12861e+08
BGN	C20H6orf47	20	2.66897e+07	26691385
BGN	C25H10orf99	25	3.86527e+07	3.86544e+07
BGN	C2H1orf234	2	242727856	2.42729e+08
BGN	C2H2orf72	2	2.31928e+08	231930299
BGN	C3H12orf4	3	2.09357e+08	2.09362e+08
BGN	C7H15orf41	7	2.92828e+07	29413933
BGN	CACHD1	1	39533378	3.96532e+07
BGN	CACNA2D1	4	3.84867e+07	3.86335e+07
BGN	CADPS2	4	8.67353e+07	8.72777e+07
BGN	CALD1	4	9.84745e+07	9.85788e+07
BGN	CARNMT1	2	6.13176e+07	6.13217e+07
BGN	CDHR1	25	3.86696e+07	3.86714e+07
BGN	CERS1	5	4.06193e+06	4.06363e+06
BGN	CFAP77	3	4.28593e+06	4.33714e+06
BGN	CLNK	6	1.05014e+08	1.05067e+08
BGN	CMSS1	1	162371554	162769508
BGN	CNTN5	15	8313097	9946894
BGN	CNTNAP2	4	110107294	1.10936e+08
BGN	COPE	5	4045591	4.04705e+06
BGN	CPS1	2	2.1128e+08	2.11291e+08
BGN	CRYGN	4	1.13351e+08	113352294
BGN	CSMD1	26	1.94671e+06	2.46183e+06
BGN	CSNK2B	20	2.66835e+07	2.66852e+07
BGN	DBX2	3	141190920	1.41201e+08
BGN	DDX49	5	4.03186e+06	4032691
BGN	DNAJC6	1	4.04949e+07	4.05346e+07
BGN	DOCK7	1	3.74191e+07	3.74671e+07
BGN	DSCAM	1	258078105	258910592
BGN	DTHD1	6	5.56863e+07	5.57096e+07
BGN	DYM	23	4.89573e+07	4.91911e+07
BGN	DYNC1I1	4	1.30395e+07	1.3269e+07
BGN	ELP3	2	101296824	1.01329e+08
BGN	ELP4	15	60407230	60646775
BGN	EML4	3	8.16243e+07	8.16741e+07
BGN	ENAH	12	26652487	2.66908e+07
BGN	EOGT	19	3.25518e+07	3.25591e+07
BGN	EPB41L1	13	6.47448e+07	64764145
BGN	FAM155A	10	82096383	82706669
BGN	FAM185A	4	4.40826e+07	4.41193e+07
BGN	FAM19A1	19	3.29653e+07	3.31761e+07
BGN	FAM19A4	19	3.26314e+07	3.27781e+07
BGN	FAM207A	1	2.62762e+08	2.62767e+08
BGN	FBXL13	4	44119864	4.41646e+07
BGN	FBXO25	1	2.64422e+08	264428872
BGN	FBXW8	17	5.76141e+07	5.76315e+07
BGN	FCHSD1	5	5.00431e+07	5.00444e+07
BGN	FGD6	3	130971537	130992672
BGN	FGF10	16	30460032	30555613
BGN	FILIP1L	1	1.62471e+08	1.62532e+08
BGN	FRAS1	6	92297908	92813510
BGN	GALNT3	2	1.42691e+08	1.42698e+08
BGN	GAS8	14	1.42626e+07	1.42679e+07
BGN	GHITM	25	3.86314e+07	3.86399e+07
BGN	GIMAP1	4	1.12678e+08	1.12679e+08
BGN	GIMAP2	4	1.12671e+08	1.12673e+08
BGN	GLE1	3	7.68504e+06	7.68692e+06
BGN	GPANK1	20	2.66861e+07	2.6687e+07
BGN	GPHN	7	7.55398e+07	75875183
BGN	GRIA4	15	1.46368e+06	2098595
BGN	GRM3	4	33503126	33586767
BGN	GTL2	18	6.43454e+07	6.43545e+07
BGN	HCN1	16	29105525	29556065
BGN	HDAC3	5	5.00302e+07	50033496
BGN	HTRA3	6	1.13893e+08	1.13894e+08
BGN	IFT43	7	8.42273e+07	8.42774e+07
BGN	IL11	22	39850208	40011067
BGN	IMMP2L	4	5.67945e+07	57718366
BGN	ITGAX	24	2.74012e+07	2.7402e+07
BGN	JUND	5	4635020	4635319
BGN	KCNK10	7	9.67859e+07	9.68147e+07
BGN	KIAA0930	3	2.19409e+08	2.19422e+08
BGN	KIAA1324L	4	3.33996e+07	3.34955e+07
BGN	KIAA1683	5	4.64215e+06	4.65189e+06
BGN	KIRREL3	21	28933429	29547995
BGN	KLHL5	6	5.81582e+07	58198986
BGN	LACTBL1	2	2.42752e+08	2.42754e+08
BGN	LANCL1	2	2.1107e+08	2.11085e+08
BGN	LIN54	6	9.72988e+07	9.73217e+07
BGN	LINGO2	2	95654790	9.68138e+07
BGN	LIX1	5	9.37906e+07	9.38002e+07
BGN	LNX1	6	6.89132e+07	6.89298e+07
BGN	LOC101102199	1	83020853	83138780
BGN	LOC101103351	17	8906965	8908322
BGN	LOC101104689	17	70111622	7.01128e+07
BGN	LOC101105094	13	6034286	6035662
BGN	LOC101105123	23	3.77131e+07	37718130
BGN	LOC101105495	5	4.98273e+07	4.98908e+07
BGN	LOC101105611	21	3.90486e+07	3.90497e+07
BGN	LOC101105622	24	27419345	27420257
BGN	LOC101105727	2	94199291	9.42002e+07
BGN	LOC101105864	21	3.90797e+07	3.90811e+07
BGN	LOC101106487	1	8.762e+07	8.7621e+07
BGN	LOC101106528	7	2.19517e+07	2.1955e+07
BGN	LOC101107081	6	1.31099e+06	1.3124e+06
BGN	LOC101108158	15	68711234	69921643
BGN	LOC101108480	4	90049428	90050286
BGN	LOC101108937	13	2.85552e+07	2.85722e+07
BGN	LOC101108953	16	19405423	20381427
BGN	LOC101109035	14	1.42706e+07	1.42714e+07
BGN	LOC101109608	3	1.78197e+06	1782905
BGN	LOC101110848	7	21861528	22608071
BGN	LOC101111098	6	6900157	6900913
BGN	LOC101111732	13	43796097	43796842
BGN	LOC101112474	3	7.01851e+07	7.01855e+07
BGN	LOC101114761	3	1.42613e+07	1.42665e+07
BGN	LOC101115653	15	68897108	68897986
BGN	LOC101117056	2	4.52995e+06	4531498
BGN	LOC101117060	2	239916785	239917239
BGN	LOC101117272	15	2.83658e+06	2.84033e+06
BGN	LOC101117527	14	2188092	2189062
BGN	LOC101117536	17	7.00892e+07	7.00924e+07
BGN	LOC101118132	15	77313620	77314567
BGN	LOC101118212	14	2.19624e+06	2.19785e+06
BGN	LOC101118383	15	7.73201e+07	7.73208e+07
BGN	LOC101118639	15	77335963	77336912
BGN	LOC101119418	15	4.70219e+07	47022543
BGN	LOC101120952	16	46435174	46435826
BGN	LOC101121847	3	169860740	1.69862e+08
BGN	LOC101122053	15	7.61031e+07	7.61043e+07
BGN	LOC101122305	15	76113315	76115705
BGN	LOC101122346	3	1.42957e+07	1.42993e+07
BGN	LOC101122488	23	3.4788e+07	3.47889e+07
BGN	LOC101122551	15	76125005	7.61263e+07
BGN	LOC101122667	15	3.54267e+07	35427108
BGN	LOC101122813	15	76089036	76112973
BGN	LOC101123473	9	2.61836e+07	2.61858e+07
BGN	LOC105602845	17	4.56789e+07	4.56808e+07
BGN	LOC105603241	18	5.96299e+07	5.96344e+07
BGN	LOC105603471	19	3.64975e+07	3.67666e+07
BGN	LOC105603655	20	7.78577e+06	7.78641e+06
BGN	LOC105604300	22	33378340	3.34026e+07
BGN	LOC105605199	26	2.47921e+07	2.48269e+07
BGN	LOC105606213	13	57784067	57791803
BGN	LOC105606553	2	8069252	8223172
BGN	LOC105606919	3	81688604	8.1697e+07
BGN	LOC105607314	6	1.05007e+08	1.05014e+08
BGN	LOC105607534	4	9.489e+07	9.48973e+07
BGN	LOC105607940	3	130952311	130953223
BGN	LOC105608198	2	8.39802e+07	8.39888e+07
BGN	LOC105608312	5	50058233	50060753
BGN	LOC105608757	3	6.71299e+07	67149812
BGN	LOC105608886	8	64027233	6.40339e+07
BGN	LOC105609153	13	33192256	3.32031e+07
BGN	LOC105609169	13	3.51961e+07	3.51997e+07
BGN	LOC105609200	9	33030569	33035708
BGN	LOC105609536	6	96407765	96608500
BGN	LOC105609537	6	96510042	9.65108e+07
BGN	LOC105609918	9	7.69294e+07	76934181
BGN	LOC105610414	2	2.08936e+08	2.0894e+08
BGN	LOC105610620	7	2.97655e+07	2.97697e+07
BGN	LOC105610869	18	3.19233e+07	3.19619e+07
BGN	LOC105613964	5	1.06805e+08	1.06806e+08
BGN	LOC105614683	3	1.039e+08	103906125
BGN	LOC105614855	3	2.08348e+08	2.08375e+08
BGN	LOC105615669	7	29765855	2.97681e+07
BGN	LOC105615772	7	84259180	8.42605e+07
BGN	LOC105616526	12	4.08786e+07	40923414
BGN	LOC105616721	13	5.29654e+07	52982049
BGN	LOC105616846	14	1.769e+07	1.77365e+07
BGN	LOC106990500	1	2.62772e+08	262775708
BGN	LOC106990866	1	140322680	1.40324e+08
BGN	LOC106990898	2	6.12958e+07	61299165
BGN	LOC106990951	2	1.30255e+08	1.30256e+08
BGN	LOC106991313	8	47129107	47205860
BGN	LOC106991549	14	2.19644e+06	2.19763e+06
BGN	LOC106991550	14	2.20662e+06	2.20844e+06
BGN	LOC106991773	19	42999046	43000410
BGN	LPP	1	1.96535e+08	1.97176e+08
BGN	LRP1B	2	166948548	169135064
BGN	LRP3	14	4.28288e+07	4.28328e+07
BGN	LTBP1	3	9.04243e+07	9.0501e+07
BGN	LYAR	6	1.04308e+08	1.04311e+08
BGN	MAP2K5	7	1.41812e+07	1.42993e+07
BGN	MCTP1	5	91302996	91859584
BGN	MEIG1	13	2.85858e+07	2.85903e+07
BGN	MEIS2	7	2.97359e+07	2.97581e+07
BGN	MGLL	19	5.95602e+07	5.96097e+07
BGN	MIOS	4	1.55137e+07	1.55195e+07
BGN	MIR493	18	6.43691e+07	6.43692e+07
BGN	MIR665	18	64379070	6.43791e+07
BGN	MKLN1	4	94824850	95204635
BGN	MMP17	17	4.48121e+07	4.48148e+07
BGN	MRCL3	23	3.76996e+07	3.77007e+07
BGN	MROH7	1	2.88492e+07	2.88608e+07
BGN	MYBPC1	3	1.7026e+08	1.703e+08
BGN	NCOA1	3	3.1904e+07	3.20272e+07
BGN	NCR3	20	26723079	2.67452e+07
BGN	NDOR1	3	1.75534e+06	1.75588e+06
BGN	NEO1	7	1.95602e+07	19618714
BGN	NLK	11	19234424	19363755
BGN	NOL4	23	2.32341e+07	2.34805e+07
BGN	NR1I3	1	110638787	110648062
BGN	NR2C1	3	1.30942e+08	1.30949e+08
BGN	NRIP1	1	1.40335e+08	1.40374e+08
BGN	NRP1	13	1.8736e+07	1.87551e+07
BGN	NRXN3	7	8.64182e+07	8.77577e+07
BGN	NSUN3	1	1.56727e+08	1.56743e+08
BGN	NTN4	3	164946282	1.64984e+08
BGN	NUGGC	2	1.01271e+08	1.01282e+08
BGN	OTOGL	3	1.15925e+08	1.15954e+08
BGN	PAPD7	16	6.6346e+07	6.6351e+07
BGN	PAPSS2	22	9.10229e+06	9.14092e+06
BGN	PAQR5	7	1.60169e+07	1.60505e+07
BGN	PAX5	2	5.15242e+07	5.15954e+07
BGN	PCBP3	1	263526140	2.63538e+08
BGN	PCK1	13	5.78105e+07	5.78111e+07
BGN	PCP4L1	1	1.1066e+08	1.10665e+08
BGN	PFKFB3	13	1.05506e+07	10618052
BGN	PGR	15	7.48703e+06	7.50277e+06
BGN	PHTF1	1	9.00228e+07	9.00381e+07
BGN	PITHD1	2	2.42018e+08	2.42019e+08
BGN	PLEKHM3	2	2.08885e+08	2.08989e+08
BGN	PLXNC1	3	1.30105e+08	1.30121e+08
BGN	PPP1R13B	18	6.6941e+07	66981892
BGN	PRDM16	12	4.76368e+07	4.76853e+07
BGN	PRKCQ	13	1.08609e+07	1.09194e+07
BGN	PRRC2A	20	2.67141e+07	2.67147e+07
BGN	PSD3	26	37000684	37241803
BGN	PSMD1	2	2.3195e+08	2.31963e+08
BGN	PTDSS1	9	8.04066e+07	8.04155e+07
BGN	PTPRB	3	1.48848e+08	1.48863e+08
BGN	PTPRD	2	7.58661e+07	7.81225e+07
BGN	PTPRK	8	5.3186e+07	5.36504e+07
BGN	PTPRM	23	4.08868e+07	4.12611e+07
BGN	PTPRS	5	1.65422e+07	1.65471e+07
BGN	PURG	26	25766594	2.57749e+07
BGN	PXK	19	4.29669e+07	42986620
BGN	RELL2	5	5.00356e+07	50036254
BGN	RIMS2	9	7.29307e+07	7.31645e+07
BGN	RNF208	3	1.76116e+06	1.76131e+06
BGN	RNF224	3	1.77237e+06	1.77271e+06
BGN	ROBO2	1	1.41848e+08	143332463
BGN	RYR3	7	25954875	2.60995e+07
BGN	S1PR1	1	7.7653e+07	7.76552e+07
BGN	SEMA7A	18	33108102	3.31126e+07
BGN	SESN1	8	28134717	28253923
BGN	SGK1	8	59268790	5.93242e+07
BGN	SGSM1	17	6.47756e+07	6.47835e+07
BGN	SH2D4B	25	3.54892e+07	3.55098e+07
BGN	SKAP2	4	69106003	69189363
BGN	SLC16A9	25	1.51901e+07	15225778
BGN	SLC30A2	2	239925519	2.39929e+08
BGN	SLC34A3	3	1.77631e+06	1.77691e+06
BGN	SLC5A8	3	1.69879e+08	1.69896e+08
BGN	SLC7A9	14	4.24704e+07	4.24751e+07
BGN	SLCO3A1	18	14008389	14304226
BGN	SMURF1	24	37023246	37046363
BGN	SNTG1	9	33019668	33426083
BGN	SNX2	5	2.84483e+07	2.8473e+07
BGN	SNX24	5	2.82453e+07	2.83368e+07
BGN	SOX6	15	3.52998e+07	3.59247e+07
BGN	SPAG16	2	2.14794e+08	2.15356e+08
BGN	SPTAN1	3	7.64689e+06	7666610
BGN	SSH1	17	6.3846e+07	63851313
BGN	STARD7	3	1.03916e+08	1.03918e+08
BGN	STRIP2	4	9.33822e+07	9.33846e+07
BGN	TCEB3	2	2.42034e+08	2.42035e+08
BGN	TDRD12	14	4.24462e+07	4.24569e+07
BGN	TDRP	1	2.64443e+08	2.64449e+08
BGN	TENM3	26	9746237	12510853
BGN	TGFA	3	9.23521e+07	9.23802e+07
BGN	TLE2	5	1.82565e+07	18258112
BGN	TMEFF2	2	1.93469e+08	1.9352e+08
BGN	TMEM131	3	102960435	103020739
BGN	TMEM132C	17	47999321	48281819
BGN	TMEM132D	17	47081096	47532986
BGN	TMEM211	17	6.47957e+07	6.47981e+07
BGN	TMEM231	14	2215637	2.21879e+06
BGN	TMEM232	5	1.06731e+08	1.06819e+08
BGN	TRIM6	15	4.6998e+07	4.70091e+07
BGN	TRIM63	2	2.39908e+08	2.3991e+08
BGN	TRNAC-GCA	1	110677949	110678020
BGN	TRNAC-GCA	2	247266507	247266578
BGN	TRNAC-GCA	9	76944091	76944164
BGN	TRNAC-GCA	24	15877117	15877188
BGN	TRNAE-UUC	3	212837282	212837353
BGN	TRNAK-UUU	26	29779999	29780071
BGN	TRNAR-UCG	16	7486396	7486468
BGN	TRNAT-AGU	14	42796966	42797039
BGN	TRNAW-CCA	4	69143425	69143497
BGN	TRNAW-CCA	17	57640448	57640520
BGN	TRPS1	9	6.13791e+07	6.1522e+07
BGN	TTC4	1	2.88751e+07	2.88782e+07
BGN	TTF1	3	4.35364e+06	4.35819e+06
BGN	TTN	2	1.30236e+08	1.30245e+08
BGN	UBL7	18	3.30784e+07	3.30801e+07
BGN	UGGT1	2	1.16169e+08	1.16177e+08
BGN	UNC5D	26	29356172	29990646
BGN	UNC93A	8	8.85477e+07	8.85569e+07
BGN	USP1	1	3.74013e+07	3.74031e+07
BGN	UTRN	8	6.86751e+07	6.88566e+07
BGN	VAV3	1	84022440	8.44375e+07
BGN	VPS13B	9	7.69419e+07	7.72591e+07
BGN	VTI1A	22	3.19853e+07	3.21402e+07
BGN	VWC2L	2	215356016	215454633
BGN	WAC	13	3.51623e+07	3.51948e+07
BGN	WDR86	4	1.13321e+08	1.13325e+08
BGN	WDR88	14	4.27737e+07	4.27946e+07
BGN	WNT1	3	1.36879e+08	1.3688e+08
BGN	WNT10B	3	1.36891e+08	1.36892e+08
BGN	ZBTB49	6	1.04284e+08	1.04288e+08
BGN	ZDHHC14	8	8.0818e+07	80866651
BGN	ZNF462	2	1.61598e+07	1.61803e+07
BGS	ABCB5	4	2.94578e+07	2.94873e+07
BGS	ABHD6	19	4.30537e+07	4.30759e+07
BGS	ABI3BP	1	1.63533e+08	1.63544e+08
BGS	ACTRT2	12	4.8021e+07	4.80227e+07
BGS	ADAMTS17	18	5.68737e+06	5.76494e+06
BGS	ADAMTSL1	2	85816830	86932676
BGS	ADCY2	16	6.52994e+07	6.53628e+07
BGS	ADGRB3	9	5161237	5967576
BGS	ADGRF5	20	20028826	20067215
BGS	AKAP5	7	7.34858e+07	7.34909e+07
BGS	ALG3	1	200983013	2.00984e+08
BGS	ALG5	10	2.49094e+07	2.49141e+07
BGS	AQP9	7	49061252	4.90689e+07
BGS	ARHGEF37	5	5.84049e+07	5.84104e+07
BGS	ARID1A	2	2.39308e+08	2.3932e+08
BGS	ATRNL1	22	34467463	35279716
BGS	BCAS3	11	1.14565e+07	1.16771e+07
BGS	BDH1	1	1.90058e+08	1.90068e+08
BGS	BMP8A	1	1.38862e+07	13894340
BGS	C19H3orf18	19	4.97593e+07	4.97613e+07
BGS	C2H9orf3	2	31202244	31580918
BGS	C5	2	2.49993e+06	2.50455e+06
BGS	C5H19orf57	5	9.83903e+06	9.84079e+06
BGS	C7H14orf37	7	6.72223e+07	6.73306e+07
BGS	CABLES1	23	3.36375e+07	3.36492e+07
BGS	CACNA2D4	3	2.12034e+08	2.12037e+08
BGS	CACNB4	2	1.56423e+08	156564741
BGS	CAMK2N2	1	2.00971e+08	2.00971e+08
BGS	CC2D1A	5	9.82056e+06	9.82209e+06
BGS	CC2D2A	6	1.1012e+08	1.10167e+08
BGS	CCDC12	19	5.25175e+07	5.25232e+07
BGS	CCDC27	12	4.7361e+07	4.73684e+07
BGS	CD37	14	5.47418e+07	5.47425e+07
BGS	CDH4	13	5.4401e+07	5.4475e+07
BGS	CDK5R1	11	1.73009e+07	1.73032e+07
BGS	CELF2	13	1.49514e+07	1.50757e+07
BGS	CEP128	7	8.87398e+07	8.90772e+07
BGS	CEP350	12	5.9218e+07	5.92478e+07
BGS	CFAP58	22	2.40264e+07	2.40659e+07
BGS	CFAP61	13	3.87905e+07	38844561
BGS	CFLAR	2	2.02382e+08	2.02397e+08
BGS	CHMP2A	14	6.25272e+07	6.25279e+07
BGS	CHST3	25	2.78489e+07	27872176
BGS	CLIP4	3	3.57806e+07	3.58009e+07
BGS	CLUL1	23	3.57807e+07	35784955
BGS	CNTNAP2	4	109410144	111067671
BGS	COL24A1	1	6.2337e+07	62478161
BGS	COL25A1	6	1.64426e+07	1.65073e+07
BGS	CPNE3	9	8.86234e+07	8.86276e+07
BGS	CTNNA3	25	2.20583e+07	2.3937e+07
BGS	DAPK1	2	3.19049e+07	3.20885e+07
BGS	DDX31	3	4.10004e+06	4.11153e+06
BGS	DENND1B	12	7.45601e+07	74760407
BGS	DIO1	1	28128426	2.81328e+07
BGS	DNAJB2	2	2.20205e+08	220209464
BGS	DPP6	4	115456833	116266516
BGS	DPYS	9	72632426	72653593
BGS	DRAM1	3	170573334	1.70582e+08
BGS	EBF2	2	3.9535e+07	39579006
BGS	ECE2	1	2.00965e+08	2.00969e+08
BGS	EFNA5	5	103610946	103900107
BGS	ENC1	16	6.9558e+06	6.95841e+06
BGS	EP300	3	216094708	2.16104e+08
BGS	ERC2	19	4.45538e+07	4.5428e+07
BGS	EXOSC8	10	2.48944e+07	2.48954e+07
BGS	FAM126B	2	2.02265e+08	202301823
BGS	FAM135A	9	3.69418e+06	3.73747e+06
BGS	FAM60A	3	1.83159e+08	1.83165e+08
BGS	FBLN7	3	1.05998e+08	106017395
BGS	FBXL17	5	104103192	104620500
BGS	FBXO45	1	189172520	1.89175e+08
BGS	FHIT	19	4.03983e+07	4.16855e+07
BGS	FHL3	1	1.24983e+07	1.24998e+07
BGS	FNIP1	5	2.02549e+07	2.0266e+07
BGS	FOCAD	2	8.86379e+07	8.86932e+07
BGS	GABRG3	18	3417489	4251671
BGS	GAP43	1	178468014	178574525
BGS	GDAP1	9	5.03537e+07	5.03591e+07
BGS	GGA3	11	5.51789e+07	5.51809e+07
BGS	GK5	1	2.4465e+08	2.44658e+08
BGS	GLRA1	5	6.05328e+07	6.05624e+07
BGS	GPR139	24	17591916	1.76092e+07
BGS	GPR39	2	177366759	177618148
BGS	GRIA2	17	4.16014e+07	4.16891e+07
BGS	GTF3C4	3	4.08357e+06	4.08588e+06
BGS	HEMK1	19	4.97423e+07	4.97492e+07
BGS	HFM1	1	6.77365e+07	6.77696e+07
BGS	HS6ST3	10	72627117	73335747
BGS	HSPA4L	17	2.95483e+07	2.95813e+07
BGS	HSPB11	1	2.8152e+07	2.81693e+07
BGS	IGF2BP1	11	3.70324e+07	3.70425e+07
BGS	ILDR2	1	1.16873e+08	1.16885e+08
BGS	INTS4	21	1.73811e+07	1.74009e+07
BGS	IQCK	24	1.72931e+07	1.73701e+07
BGS	JPH1	9	5.02879e+07	50347533
BGS	KCNAB1	1	229052842	229501582
BGS	KCNK15	13	7.26008e+07	7.26024e+07
BGS	KCNQ5	9	671471	846743
BGS	KCTD6	19	4.29003e+07	4.2908e+07
BGS	KLF15	19	59752804	60387634
BGS	KLHL5	6	5.81925e+07	5.82378e+07
BGS	KSR1	11	1.87221e+07	18763295
BGS	LARP4	3	1.35499e+08	1.35525e+08
BGS	LARP4B	13	4.55074e+07	4.55299e+07
BGS	LARS	5	5.47463e+07	5.47518e+07
BGS	LEO1	7	5.53747e+07	5.5377e+07
BGS	LGI1	22	1.47434e+07	1.47499e+07
BGS	LOC101102072	11	3.5088e+07	3.5091e+07
BGS	LOC101102262	15	76601201	76602130
BGS	LOC101102895	3	216136916	2.16139e+08
BGS	LOC101102992	9	3.9759e+06	3.9812e+06
BGS	LOC101103167	12	4.8035e+07	4.80359e+07
BGS	LOC101106291	20	2.48464e+07	2.48513e+07
BGS	LOC101106544	15	76608041	76608985
BGS	LOC101106720	20	24865219	2.48679e+07
BGS	LOC101106793	15	76620403	76621296
BGS	LOC101106806	20	3.13443e+07	31573377
BGS	LOC101107043	15	76635464	76636390
BGS	LOC101109179	6	58248872	58249729
BGS	LOC101110068	9	30679493	30679744
BGS	LOC101110838	5	39341255	39342193
BGS	LOC101112678	18	3.35821e+07	3.35857e+07
BGS	LOC101113571	2	2.2024e+08	2.20241e+08
BGS	LOC101114922	1	2.24798e+07	2.24814e+07
BGS	LOC101114926	1	2.174e+08	217415484
BGS	LOC101116871	19	60204564	6.02277e+07
BGS	LOC101117272	15	2.83658e+06	2.84033e+06
BGS	LOC101120782	18	3.3576e+07	3.35765e+07
BGS	LOC101121172	5	39327929	39328891
BGS	LOC105602046	14	6.25076e+07	62516642
BGS	LOC105602113	14	62550370	62552674
BGS	LOC105602327	15	5.86348e+07	5.86392e+07
BGS	LOC105602430	1	1.90175e+08	190181086
BGS	LOC105602576	16	3.63216e+07	3.63262e+07
BGS	LOC105602786	17	2.95381e+07	2.95437e+07
BGS	LOC105603035	18	6692666	6693651
BGS	LOC105603109	18	2.25599e+07	22565528
BGS	LOC105603184	18	4.44586e+07	4.44752e+07
BGS	LOC105603536	19	4.92566e+07	4.9258e+07
BGS	LOC105603749	1	12516500	12517154
BGS	LOC105603753	1	229376530	229378247
BGS	LOC105603769	20	27185504	27206053
BGS	LOC105603904	20	4.89671e+07	4.89704e+07
BGS	LOC105604002	21	13439849	14299570
BGS	LOC105604473	23	3.97899e+07	39797512
BGS	LOC105604981	25	2.7881e+07	27881975
BGS	LOC105606800	2	1.46961e+07	14698775
BGS	LOC105607546	2	47751523	48335839
BGS	LOC105607734	10	5.5935e+07	55984550
BGS	LOC105608430	14	54726154	54727314
BGS	LOC105608728	2	115883355	115885145
BGS	LOC105609364	14	6411819	6709169
BGS	LOC105609473	3	216115276	2.1612e+08
BGS	LOC105609998	2	1.91408e+08	1.91416e+08
BGS	LOC105610198	2	2.02256e+08	202257376
BGS	LOC105610921	2	2.4809e+08	2.48095e+08
BGS	LOC105611518	2	2.45731e+08	2.45732e+08
BGS	LOC105611754	5	6.53753e+07	6.55923e+07
BGS	LOC105612513	1	92259564	92260831
BGS	LOC105612514	1	92278959	9.22857e+07
BGS	LOC105613059	7	68837189	68839342
BGS	LOC105613099	1	38737025	38741267
BGS	LOC105613248	13	3.72659e+07	3.72677e+07
BGS	LOC105613844	14	453944	456716
BGS	LOC105614873	3	2.1613e+08	2.16133e+08
BGS	LOC105615794	7	67304412	67305898
BGS	LOC105616544	12	50893615	51696858
BGS	LOC106990181	1	1.21868e+08	121868385
BGS	LOC106990435	13	2.29776e+07	22981192
BGS	LOC106990527	1	217418973	217419468
BGS	LOC106990570	2	63523312	63524615
BGS	LOC106990942	2	75256204	7.53309e+07
BGS	LOC106991038	3	16683866	1.66843e+07
BGS	LOC106991047	3	41474349	4.153e+07
BGS	LOC106991162	5	9860548	9861744
BGS	LOC106991175	5	5.51431e+07	5.51447e+07
BGS	LOC106991754	19	4.30594e+07	43061484
BGS	LOC106991868	23	19716199	1.97432e+07
BGS	LOC106991940	25	28630918	28631454
BGS	LOXL1	18	3.35367e+07	33545870
BGS	LOXL2	2	42246412	4.22628e+07
BGS	LPAR1	2	1.24141e+07	1.24919e+07
BGS	LRP12	9	72592550	7.26124e+07
BGS	LRP1B	2	1.68481e+08	1.68879e+08
BGS	LRRC49	7	1.75621e+07	1.76641e+07
BGS	LRRC7	1	44838009	45045837
BGS	MAATS1	1	1.82646e+08	1.82675e+08
BGS	MACF1	1	13847264	1.38629e+07
BGS	MAGI1	19	35410993	36064791
BGS	MAST4	16	12423548	13045109
BGS	MBTD1	11	3.50072e+07	35069604
BGS	MCHR1	3	2.15734e+08	2.15735e+08
BGS	MCU	25	2.85445e+07	28671664
BGS	MEP1A	20	2.00014e+07	2.00031e+07
BGS	MEX3C	23	50788369	50800019
BGS	MIF4GD	11	5.51655e+07	5.51661e+07
BGS	MOS	9	3.60264e+07	3.60268e+07
BGS	MRPS28	9	55851882	55950947
BGS	MRPS7	11	5.51694e+07	5.51701e+07
BGS	MZF1	14	6.25393e+07	6.2541e+07
BGS	NANOS3	5	9852416	9.85485e+06
BGS	NEGR1	1	46640177	47668501
BGS	NELFA	6	1.15864e+08	1.15867e+08
BGS	NFKBIA	18	4.44826e+07	4.44829e+07
BGS	NLGN1	1	211024890	2.11939e+08
BGS	NME2	11	3.50751e+07	3.5076e+07
BGS	NME7	12	3.49254e+07	3.50513e+07
BGS	NPAS2	3	1.00307e+08	1.00355e+08
BGS	NRG3	25	36388911	37621115
BGS	NTRK2	2	3.4682e+07	34860552
BGS	NUP85	11	5.51899e+07	5.51918e+07
BGS	OLFM3	1	78223762	7.82789e+07
BGS	ORC2	2	2.0224e+08	2.02246e+08
BGS	OTOA	24	2.02625e+07	20269439
BGS	OXGR1	10	73454660	7.34558e+07
BGS	PADI3	2	2.48125e+08	2.48127e+08
BGS	PARD3B	2	2.0585e+08	2.06528e+08
BGS	PDE8B	7	8.35666e+06	8.39388e+06
BGS	PFKFB3	13	1.05506e+07	10618052
BGS	PIP4K2A	13	22694844	2.27496e+07
BGS	PITPNM2	17	5.20515e+07	5.20922e+07
BGS	PKHD1	20	2.384e+07	2.41322e+07
BGS	PLAC8L1	5	5.47183e+07	5.47297e+07
BGS	PLCE1	22	14969723	15306188
BGS	PLD5	12	3.27551e+07	3.28999e+07
BGS	PLK4	17	2.95243e+07	2.95274e+07
BGS	POGZ	1	1.00131e+08	1.00139e+08
BGS	PPP1R2	1	1.902e+08	1.90203e+08
BGS	PRR5L	15	6.4962e+07	6.49776e+07
BGS	PSMB4	1	1.00119e+08	1.00119e+08
BGS	PSMD11	11	1.73187e+07	1.73207e+07
BGS	PTH1R	19	5.25412e+07	5.25429e+07
BGS	PTPRD	2	7.57119e+07	7.8194e+07
BGS	PTPRN	2	2.2022e+08	2.20221e+08
BGS	RAB11FIP5	3	9.49125e+07	9.49181e+07
BGS	RAB1A	3	43007301	43021301
BGS	RALGAPA2	13	38961367	39195895
BGS	RAPGEF6	5	2.04485e+07	2.05246e+07
BGS	RESP18	2	2.20246e+08	2.20247e+08
BGS	RGL1	12	62797429	6.29009e+07
BGS	RIMS4	13	7.2614e+07	7.26253e+07
BGS	RNF144A	3	1.66272e+07	1.66747e+07
BGS	ROR1	1	3.8705e+07	3.90101e+07
BGS	RPS20	9	3.60052e+07	36005531
BGS	RTN1	7	68788447	68851406
BGS	RUNX2	20	18672862	18806825
BGS	RWDD2B	1	1.25181e+08	1.25183e+08
BGS	SACS	10	3.48233e+07	3.48325e+07
BGS	SCAF4	1	121868986	1.21899e+08
BGS	SEMA3D	4	3.54331e+07	3.55438e+07
BGS	SEMA5A	16	6.38799e+07	6.40332e+07
BGS	SF3A3	1	12487300	1.24902e+07
BGS	SFMBT1	19	4.78787e+07	4.79213e+07
BGS	SGCD	5	6.49724e+07	6.54344e+07
BGS	SH3YL1	2	167815	172110
BGS	SKAP2	4	6.91625e+07	6.92181e+07
BGS	SLC25A19	11	55155394	55161252
BGS	SLC46A2	2	10804923	10809871
BGS	SLC5A9	1	2.25102e+07	2.25122e+07
BGS	SLC6A16	14	5.47147e+07	5.47245e+07
BGS	SLCO5A1	9	4.61696e+07	4.62043e+07
BGS	SLMAP	19	4.33919e+07	4.3451e+07
BGS	SNAP25	13	3.0034e+06	3.01616e+06
BGS	SNX10	4	6.95621e+07	6.95787e+07
BGS	SNX30	2	1.0841e+07	1.08636e+07
BGS	SORCS3	22	2.4358e+07	2.46536e+07
BGS	SPATA16	1	2.12259e+08	2.12349e+08
BGS	SPEN	12	4.96543e+07	4.96668e+07
BGS	SUPT20H	10	2.48756e+07	2.48909e+07
BGS	SVEP1	2	12776792	1.28272e+07
BGS	SYNM	18	6723348	6.72905e+06
BGS	TAF4	13	54360961	54383209
BGS	TEAD2	14	5.47475e+07	5.47493e+07
BGS	TFAP2B	20	2.30803e+07	2.30843e+07
BGS	THEMIS	8	5.28806e+07	5.30839e+07
BGS	TLE3	7	1.67335e+07	1.67371e+07
BGS	TLK2	11	4.63226e+07	4.63702e+07
BGS	TM6SF1	18	2.25799e+07	2.25847e+07
BGS	TMC1	2	6.344e+07	63503478
BGS	TMCO4	2	2.45737e+08	2.45779e+08
BGS	TMEM189	13	7.75791e+07	7.75847e+07
BGS	TMEM261	2	7.52251e+07	7.52259e+07
BGS	TMEM87B	3	1.05972e+08	1.05977e+08
BGS	TNR	12	54501692	54985821
BGS	TNS1	2	2.18973e+08	2.18991e+08
BGS	TP73	12	4.739e+07	47393554
BGS	TRIB2	3	2.13526e+07	2.13611e+07
BGS	TRIM2	17	4.26009e+06	4.31389e+06
BGS	TRIM28	14	62522445	6.2523e+07
BGS	TRNAA-AGC	20	3.02561e+07	3.02561e+07
BGS	TRNAC-ACA	1	92273697	92273768
BGS	TRNAC-ACA	19	43081066	43081137
BGS	TRNAC-GCA	3	15452743	15452814
BGS	TRNAC-GCA	7	47042477	47042549
BGS	TRNAC-GCA	12	48030838	48030908
BGS	TRNAE-CUC	24	21467114	21467186
BGS	TRNAE-UUC	3	183134427	183134498
BGS	TRNAG-UCC	19	49270539	49270611
BGS	TRNAH-AUG	22	15195872	15195943
BGS	TRNAI-UAU	20	3.02296e+07	3.02296e+07
BGS	TRNAM-CAU	20	30255577	30255649
BGS	TRNAR-ACG	20	30240698	30240770
BGS	TRNAV-AAC	20	30261992	30262064
BGS	TRNAW-CCA	6	110128702	110128773
BGS	TRPS1	9	6.13609e+07	61629720
BGS	TRRAP	24	3.71727e+07	3.7175e+07
BGS	TTC23	18	6.65522e+06	6.71211e+06
BGS	TXNRD3	19	60321525	6.03261e+07
BGS	UBE2M	14	6.25308e+07	6.25312e+07
BGS	UBE2V1	13	7.75524e+07	7.75593e+07
BGS	USP15	3	156844052	156859831
BGS	USP16	1	1.25161e+08	1.25166e+08
BGS	UTP11L	1	12516342	1.25175e+07
BGS	VPRBP	19	4.92653e+07	4.92927e+07
BGS	VPS54	3	4.4143e+07	4.41524e+07
BGS	VWA5B2	1	2.0099e+08	2.00992e+08
BGS	WDR19	6	5.82643e+07	5.82846e+07
BGS	WDR41	7	8409694	8.41949e+06
BGS	WDR53	1	1.89162e+08	1.89168e+08
BGS	WHSC1	6	1.15878e+08	1.15882e+08
BGS	XXYLT1	1	1.9042e+08	1.90531e+08
BGS	ZBTB1	7	7.35201e+07	7.3531e+07
BGS	ZBTB25	7	7.34917e+07	7.35111e+07
BGS	ZIM2	14	6.08125e+07	6.08151e+07
BGS	ZNF507	14	42049759	42071629
BLS	AASDH	6	7.17014e+07	7.17062e+07
BLS	ABAT	24	7.61519e+06	7.62426e+06
BLS	ACAN	18	1.95232e+07	1.95279e+07
BLS	ACOX1	11	5.46317e+07	5.46343e+07
BLS	ADAMTS12	16	39869093	4.00511e+07
BLS	ADAMTS2	5	1689818	1948698
BLS	AGBL3	4	9.86379e+07	9.86775e+07
BLS	AGMAT	12	4.99455e+07	4.99467e+07
BLS	AIG1	8	6.74196e+07	6.75904e+07
BLS	AKR1D1	4	1.01565e+08	1.01574e+08
BLS	AKT3	12	3.16141e+07	3.16902e+07
BLS	ANKRD31	7	6.3685e+06	6.38124e+06
BLS	AREL1	7	8.2813e+07	8.28159e+07
BLS	ARFGAP3	3	217416290	2.1742e+08
BLS	ARHGAP15	2	165263649	165617865
BLS	ARMC8	1	2.48738e+08	2.48766e+08
BLS	ARNT	1	9.9563e+07	9.95651e+07
BLS	ARNTL	15	3.88245e+07	3.88508e+07
BLS	ASAH1	26	1.79151e+07	1.79171e+07
BLS	ATP2B2	19	5.43103e+07	5.43202e+07
BLS	ATP6V1E2	3	7.75664e+07	7.75737e+07
BLS	AUH	2	26071786	26262257
BLS	AURKC	14	6.12698e+07	6.12704e+07
BLS	AVPR1B	12	3.16108e+06	3.16193e+06
BLS	BEND4	6	6.08715e+07	6.08744e+07
BLS	BICC1	25	1.38092e+07	1.39844e+07
BLS	BNC2	2	8.43162e+07	84690157
BLS	BRE	3	34699108	3.50071e+07
BLS	BSN	19	5.05158e+07	5.05235e+07
BLS	C7H14orf37	7	6.72223e+07	6.73306e+07
BLS	CACNA1A	5	1.03331e+07	1.03471e+07
BLS	CACNA1E	12	60545347	60964273
BLS	CALD1	4	9.85581e+07	98621887
BLS	CAMTA1	12	4.36718e+07	44642343
BLS	CASP9	12	5.00122e+07	5.00251e+07
BLS	CCSER1	6	33148693	34179937
BLS	CDH20	23	60065202	60276074
BLS	CDK14	4	7861768	8.35849e+06
BLS	CDS1	6	9.88781e+07	9.89176e+07
BLS	CENPE	6	2.17485e+07	2.17516e+07
BLS	COL3A1	2	1.19237e+08	1.19238e+08
BLS	COL5A2	2	1.19179e+08	1.19209e+08
BLS	COMMD9	15	6.48449e+07	6.48464e+07
BLS	CPNE8	3	1.4825e+08	1.48312e+08
BLS	CTNND2	16	61123720	61678689
BLS	CTRC	12	5.00412e+07	5.00421e+07
BLS	CTSK	1	9.95444e+07	9.9546e+07
BLS	DACT2	8	8.90956e+07	8.91027e+07
BLS	DCLK2	17	7.39369e+06	7.41478e+06
BLS	DCTD	26	1.26303e+07	1.2639e+07
BLS	DIEXF	12	7.15284e+07	7.15306e+07
BLS	DNAH17	11	5.26539e+07	5.26576e+07
BLS	DNAJC16	12	4.99587e+07	4.99638e+07
BLS	DTL	12	6.94946e+07	69505322
BLS	E2F2	2	2.42185e+08	2.42195e+08
BLS	EFHD2	12	5.0051e+07	5.00549e+07
BLS	EGFR	19	773453	982582
BLS	EMID1	17	6.80544e+07	6.80572e+07
BLS	EPB41L2	8	5.60914e+07	5.6168e+07
BLS	ESRP1	9	8.21588e+07	82169013
BLS	EWSR1	17	6.80813e+07	6.80851e+07
BLS	FAM126A	4	31663035	31771521
BLS	FAM126B	2	2.02265e+08	202301823
BLS	FAM162B	8	20885170	2.08878e+07
BLS	FAM168B	2	1.13745e+08	113764509
BLS	FAM19A2	3	157039505	157605161
BLS	FAM49A	3	24670762	2.47178e+07
BLS	FAR2	3	1.84789e+08	1.84838e+08
BLS	FBF1	11	54645848	5.46573e+07
BLS	FCMR	12	3.96656e+06	3968718
BLS	FGF19	21	46113408	4.61146e+07
BLS	FHDC1	17	4.54666e+06	4.54946e+06
BLS	FRG1	26	1.78559e+07	1.78571e+07
BLS	GADD45G	2	2.42966e+07	2.4297e+07
BLS	GALNT14	3	3.75457e+07	3.7634e+07
BLS	GAS7	11	2.85723e+07	2.86306e+07
BLS	GPRC6A	8	2.0857e+07	2.08606e+07
BLS	GRID2	6	30703853	32342398
BLS	GUCY2C	3	1.99832e+08	1.99847e+08
BLS	HAPLN3	18	19546801	1.95538e+07
BLS	HECTD4	17	6.16544e+07	6.16602e+07
BLS	HRH4	23	3.24743e+07	3.24781e+07
BLS	HS3ST4	24	23290938	23777214
BLS	ID3	2	2.42183e+08	242183528
BLS	IDO2	26	3.35522e+07	3.35697e+07
BLS	IFNLR1	2	2.41618e+08	2.41623e+08
BLS	IGDCC3	7	1.20479e+07	1.20511e+07
BLS	IL22	3	1.51236e+08	151237152
BLS	IL24	12	3.95552e+06	3.95618e+06
BLS	IL26	3	151259808	151268970
BLS	INPP4B	17	1.46481e+07	1.55335e+07
BLS	IPCEF1	8	7.75118e+07	7.7576e+07
BLS	KIF20B	22	1.10852e+07	1.1093e+07
BLS	KLF12	10	48923983	49664271
BLS	KLHL7	4	3.1743e+07	3.17613e+07
BLS	KPNA5	8	2.08963e+07	20913893
BLS	LGALS3	7	64496433	6.4506e+07
BLS	LHX1	11	1.28471e+07	1.2848e+07
BLS	LOC101102178	16	5.63664e+07	5.63728e+07
BLS	LOC101103070	7	24467005	2.44681e+07
BLS	LOC101103325	7	2.45034e+07	24504320
BLS	LOC101104808	2	2.0196e+08	2.01966e+08
BLS	LOC101105008	9	1.29886e+07	1.29903e+07
BLS	LOC101105018	14	6.12329e+07	61241983
BLS	LOC101106806	20	31261873	31419145
BLS	LOC101107009	3	151240828	151241754
BLS	LOC101108152	13	7.29993e+07	7.30005e+07
BLS	LOC101108158	15	68711234	69921643
BLS	LOC101108350	21	14355703	14358510
BLS	LOC101109500	22	4.98449e+07	4.98467e+07
BLS	LOC101111210	12	5.0025e+07	5.00287e+07
BLS	LOC101113720	1	97377296	97378399
BLS	LOC101115698	3	12865132	1.28661e+07
BLS	LOC101115953	3	1.28795e+07	1.28801e+07
BLS	LOC101115988	15	8.0482e+07	8.0484e+07
BLS	LOC101116220	3	12889097	12890050
BLS	LOC101116255	15	80505015	8.05147e+07
BLS	LOC101118532	7	24490219	2.44918e+07
BLS	LOC101119311	7	24701376	24704027
BLS	LOC101119670	15	47048229	47049176
BLS	LOC105602355	15	64860058	64888773
BLS	LOC105602401	15	8.02626e+07	80281931
BLS	LOC105602405	15	80091791	80093170
BLS	LOC105602420	15	47066502	4.70726e+07
BLS	LOC105602490	16	12002498	12338727
BLS	LOC105602726	17	1.15017e+07	1.15603e+07
BLS	LOC105604002	21	1.36481e+07	1.42213e+07
BLS	LOC105604399	1	253963232	253969600
BLS	LOC105604577	23	60170546	60185746
BLS	LOC105605020	25	3.38111e+07	33838868
BLS	LOC105607546	2	47751523	48335839
BLS	LOC105609022	13	4.07793e+07	4.07813e+07
BLS	LOC105609364	14	6411819	6709169
BLS	LOC105609889	8	33143005	33143841
BLS	LOC105609910	3	3.07251e+07	30900868
BLS	LOC105610179	2	201948195	201950299
BLS	LOC105610198	2	2.02256e+08	202257376
BLS	LOC105610791	7	69798972	69799837
BLS	LOC105610886	9	8.28788e+07	8.28847e+07
BLS	LOC105613005	3	1.8479e+08	1.84799e+08
BLS	LOC105613337	7	24729572	2.47324e+07
BLS	LOC105613338	7	2.47202e+07	24721650
BLS	LOC105613955	9	5.32998e+07	5.33046e+07
BLS	LOC105614210	9	1.29723e+07	12975454
BLS	LOC105614891	3	157456262	157458360
BLS	LOC105615293	5	6.50711e+07	6.50718e+07
BLS	LOC105615499	6	7.17169e+07	7.17284e+07
BLS	LOC105615632	7	18590504	1.85921e+07
BLS	LOC105615790	7	9.8796e+07	9.87971e+07
BLS	LOC105615794	7	67304412	67305898
BLS	LOC105616091	9	8.21734e+07	8.21748e+07
BLS	LOC105616094	9	8.28585e+07	8.28593e+07
BLS	LOC105616325	11	2.47914e+07	2.48014e+07
BLS	LOC105616425	11	54610758	54613185
BLS	LOC105616520	12	3.16616e+07	3.16644e+07
BLS	LOC105616563	12	6.07537e+07	60758071
BLS	LOC105616846	14	1.769e+07	1.77365e+07
BLS	LOC106990400	8	9.90751e+06	9.91068e+06
BLS	LOC106991343	9	13000849	1.3002e+07
BLS	LOC106991630	15	7.83317e+07	7.83342e+07
BLS	LOC106991813	20	43859026	4.38665e+07
BLS	LOC106991868	23	1.97695e+07	19796233
BLS	LOC106991945	26	2.28446e+07	2.28482e+07
BLS	LPCAT1	16	7.15048e+07	7.15119e+07
BLS	LRRC16A	20	3.10726e+07	3.13789e+07
BLS	LRRC38	12	5.20866e+07	52098997
BLS	MACROD2	13	7012483	9329604
BLS	MAGI1	19	35410993	36064791
BLS	MAGI2	4	41978268	42735225
BLS	MALRD1	13	2.00668e+07	2.02155e+07
BLS	MAST3	5	4.7759e+06	4.77734e+06
BLS	MATN4	13	7.30302e+07	73034130
BLS	MDGA2	7	3.72177e+07	3.76828e+07
BLS	MMP2	14	23184110	2.31862e+07
BLS	MNAT1	7	6.97754e+07	69973764
BLS	MS4A1	15	8.01111e+07	8.01129e+07
BLS	MS4A5	15	8.0089e+07	8.00986e+07
BLS	MSR1	26	1.96467e+07	1.96808e+07
BLS	MTX2	2	1.327e+08	1.32733e+08
BLS	MYO9A	7	1.85327e+07	1.86129e+07
BLS	NCAM1	15	2.31217e+07	2.32173e+07
BLS	NCAPD3	15	8.02956e+07	8.03022e+07
BLS	NEDD4L	23	5.75727e+07	5.77002e+07
BLS	NEDD9	20	43869192	4.39099e+07
BLS	NME9	1	2.48709e+08	2.48723e+08
BLS	NR4A2	2	1.52181e+08	1.52183e+08
BLS	NUPL2	4	3.17725e+07	3.17804e+07
BLS	NXPH1	4	16418591	16780285
BLS	OPCML	21	3.31364e+07	33656791
BLS	ORAOV1	21	4.60868e+07	46087641
BLS	ORC2	2	2.0224e+08	2.02246e+08
BLS	OTUD6B	9	85814041	8.58197e+07
BLS	OXCT1	16	3.2703e+07	3.27815e+07
BLS	PADI2	2	2.48326e+08	2.48339e+08
BLS	PAPPA	2	7.31622e+06	7.37065e+06
BLS	PCM1	26	1.79416e+07	17972573
BLS	PDE1A	2	1.26139e+08	1.26357e+08
BLS	PDP1	9	82854016	8.28573e+07
BLS	PDPN	12	5.1987e+07	5.19927e+07
BLS	PEX2	9	52880218	5.28837e+07
BLS	PGR	15	7.48703e+06	7.50277e+06
BLS	PHF21B	3	2.19211e+08	219269503
BLS	PHGDH	1	9.60755e+07	9.60802e+07
BLS	PHLDB2	1	1.74759e+08	1.74896e+08
BLS	PHYHIPL	25	1.46296e+07	1.46773e+07
BLS	PIK3R2	5	4.75527e+06	4.75604e+06
BLS	PLAGL1	8	6.82336e+07	6.82409e+07
BLS	PLD5	12	3.27551e+07	3.28999e+07
BLS	PLEKHB2	2	1.13792e+08	113801696
BLS	PLPPR1	2	21751025	22041881
BLS	POC5	7	6.87685e+06	6.88526e+06
BLS	PPAT	6	7.17268e+07	7.17394e+07
BLS	PPP1R13B	18	6.69165e+07	6.692e+07
BLS	PRKCH	7	70317702	70678785
BLS	PTP4A1	9	1.29643e+07	1.29661e+07
BLS	PTPRD	2	7.57233e+07	77673309
BLS	RAD54B	9	8.2431e+07	8.24517e+07
BLS	RBFOX1	24	6.33393e+06	6649606
BLS	RBPMS	26	25210100	2.53e+07
BLS	REEP3	25	1.94666e+07	1.94835e+07
BLS	RERE	12	4.30357e+07	4.30798e+07
BLS	RFTN1	1	2.71219e+08	271330244
BLS	RFX6	8	2.08123e+07	2.08724e+07
BLS	RHBDD3	17	68072780	6.80734e+07
BLS	RHOQ	3	7.7545e+07	7.75586e+07
BLS	RPS6KC1	12	6.84236e+07	6.85131e+07
BLS	SDCCAG8	12	3.16965e+07	3.18419e+07
BLS	SDHB	2	2.48363e+08	2.48368e+08
BLS	SERHL2	3	2.172e+08	2.17204e+08
BLS	SFRP1	26	3.46999e+07	3.47114e+07
BLS	SGCD	5	64630712	65436963
BLS	SHTN1	22	3.62394e+07	3.62885e+07
BLS	SIPA1L2	25	5.31857e+06	5.4354e+06
BLS	SLC13A1	4	87434049	87501730
BLS	SLC13A5	11	2.47752e+07	2.47775e+07
BLS	SLC14A2	23	4.54363e+07	4.55565e+07
BLS	SLC25A46	5	106869117	1.06872e+08
BLS	SLC35F1	8	19637781	20041242
BLS	SLC6A3	16	7.15395e+07	7.15422e+07
BLS	SLPI	13	7.30102e+07	73010664
BLS	SNAP47	5	3.09955e+06	3.1179e+06
BLS	SORCS1	22	26311470	26898288
BLS	SOX5	3	1.90091e+08	190810643
BLS	SPG11	7	9.97617e+07	9.97779e+07
BLS	SRP9	12	2.68815e+07	2.68838e+07
BLS	SRPK2	4	4.64334e+07	4.65388e+07
BLS	STAT4	2	192222671	1.92338e+08
BLS	STX8	11	2.82208e+07	2.83481e+07
BLS	STXBP5L	1	1.83764e+08	183949030
BLS	TBC1D2	2	4.92443e+07	4.92507e+07
BLS	TBC1D9B	5	1.06608e+06	1.06845e+06
BLS	TCF15	13	5.96483e+07	5.96497e+07
BLS	TEN1	11	5.46089e+07	5.46168e+07
BLS	TET2	6	2.00014e+07	2.00093e+07
BLS	TGIF1	23	3.78201e+07	37822060
BLS	THSD7A	4	19471528	19961158
BLS	THSD7B	2	1.71977e+08	172654540
BLS	TLN2	7	4.4326e+07	4.43962e+07
BLS	TMEM106B	4	2.03563e+07	2.03649e+07
BLS	TMEM108	1	253919790	254345521
BLS	TMEM132D	17	46767834	47671431
BLS	TMEM232	5	1.0671e+08	106849669
BLS	TMIGD1	11	2.0997e+07	2.09989e+07
BLS	TMPRSS11F	6	8.36689e+07	83701795
BLS	TNIP3	6	4.45831e+06	4.46354e+06
BLS	TRNAC-GCA	3	34723021	34723092
BLS	TRNAC-GCA	12	60750282	60750353
BLS	TRNAE-UUC	12	49975662	49975733
BLS	TRNAG-CCC	11	54606492	54606563
BLS	TRNAK-UUU	19	54327524	54327596
BLS	TUSC3	26	2.00378e+07	2.02311e+07
BLS	UMAD1	4	1.55831e+07	15833163
BLS	UNC5D	26	29356172	29990646
BLS	VIT	3	8.70668e+07	8.70928e+07
BLS	VWDE	4	2.0384e+07	2.04165e+07
BLS	WT1	15	6.124e+07	6.12458e+07
BLS	WWOX	14	4629121	5.54682e+06
BLS	ZFYVE21	18	6.69041e+07	6.69062e+07
BLS	ZNF648	12	6.11943e+07	61196581
COM	ABCA1	2	1.81881e+07	1.81972e+07
COM	ADAMTSL1	2	85816830	86932676
COM	ADRA2B	3	103992501	103995458
COM	AHCTF1	12	2.85092e+07	2.85279e+07
COM	ALMS1	3	9.5212e+07	9.52718e+07
COM	ANO4	3	1.69522e+08	1.69765e+08
COM	ARHGAP42	15	7.55024e+06	7.69969e+06
COM	ARPC4	19	1.6851e+07	1.68522e+07
COM	ARSJ	6	1.1635e+07	1.16624e+07
COM	ASB3	3	7.0033e+07	7.00722e+07
COM	ASTN1	12	56119125	5.62088e+07
COM	ATP13A4	1	1.92014e+08	1.92066e+08
COM	ATP9B	23	852086	903842
COM	B3GALNT2	25	8.2106e+06	8226529
COM	BACH2	8	4.73095e+07	4.73527e+07
COM	BARX1	2	2.75224e+07	2.7523e+07
COM	BATF3	12	6.89138e+07	6.89165e+07
COM	BBS9	4	6.32648e+07	6.36436e+07
COM	BHLHE23	13	5.36465e+07	53647227
COM	BIRC2	15	5899615	5.90214e+06
COM	BTBD11	3	1.75558e+08	1.75667e+08
COM	C17H4orf45	17	3.97178e+07	39763966
COM	C22H10orf90	22	4.49304e+07	45058413
COM	C25H10orf99	25	3.86527e+07	3.86544e+07
COM	C7H14orf169	7	81796569	8.17981e+07
COM	CA10	11	548274	968788
COM	CALD1	4	98431020	9.85969e+07
COM	CAP2	20	38710750	3.87476e+07
COM	CBX5	3	1.31975e+08	1.31984e+08
COM	CDH18	16	52565688	5.38637e+07
COM	CDHR1	25	3.86696e+07	3.86714e+07
COM	CDK14	4	7.86028e+06	8522564
COM	CES5A	14	2.41028e+07	2.41104e+07
COM	CFAP206	8	4.95662e+07	4.95771e+07
COM	CHAC2	3	70045509	70050254
COM	CHODL	1	136939193	1.36943e+08
COM	CHRNA6	26	3.59906e+07	3.59948e+07
COM	CLCN6	12	3.9905e+07	3.99097e+07
COM	CLEC4G	5	14175254	14177184
COM	CNBD1	9	8.78319e+07	8.81813e+07
COM	CNRIP1	3	3.98337e+07	3.9842e+07
COM	CNTN5	15	8313097	9946894
COM	COL25A1	6	16061452	16578068
COM	COPS7A	3	2.07443e+08	2.07444e+08
COM	CRYBG3	1	1.60475e+08	1.60505e+08
COM	CTCFL	13	5.78653e+07	57867797
COM	CTNNBL1	13	6.61111e+07	6.61384e+07
COM	DAB1	1	31301792	3.26576e+07
COM	DCT	10	6.94181e+07	6.94294e+07
COM	DDHD2	26	3.2032e+07	3.2039e+07
COM	DGKI	4	100893056	1.01021e+08
COM	DIP2C	13	4.58295e+07	4.58679e+07
COM	DMRTC2	14	5.03237e+07	5.03243e+07
COM	DNAAF2	7	3.97503e+07	3.97517e+07
COM	DPY19L1	4	6.20161e+07	62075241
COM	EBF3	22	48082884	4.80933e+07
COM	EPHA6	1	159342242	160312220
COM	ERC1	3	2.11556e+08	2.11776e+08
COM	ERLEC1	3	7.0018e+07	7.00199e+07
COM	ESRP1	9	8.21515e+07	8.21557e+07
COM	ESRRB	7	8.47005e+07	8.47096e+07
COM	EXOC6B	3	9.40362e+07	9.42893e+07
COM	EXOSC1	22	1.78546e+07	1.78553e+07
COM	EYA4	8	5.85455e+07	5.86646e+07
COM	FAM178B	3	1.03338e+08	1.0335e+08
COM	FAM185A	4	4.40826e+07	4.41193e+07
COM	FANCC	2	3.08298e+07	3.10488e+07
COM	FAT4	17	3.19718e+07	3.20204e+07
COM	FAU	21	4.25356e+07	4.25359e+07
COM	FBXL13	4	44119864	4.41646e+07
COM	FBXO16	2	1.01707e+08	1.0172e+08
COM	FCER2	5	1.41491e+07	1.41517e+07
COM	FDX1	15	1.99002e+07	1.99056e+07
COM	FEZ2	3	8.72504e+07	87256790
COM	FOXP4	20	1.54217e+07	1.5424e+07
COM	FSTL4	5	42427037	42580814
COM	GCLC	20	7101751	7.10785e+06
COM	GFOD2	14	3.44843e+07	34501812
COM	GGNBP2	11	1.24416e+07	1.2455e+07
COM	GHITM	25	3.86314e+07	3.86399e+07
COM	GLI4	9	1.42023e+07	1.42038e+07
COM	GOLM1	2	3.35647e+07	3.35824e+07
COM	GOLT1B	3	1.9323e+08	1.93232e+08
COM	GPC5	10	6.62049e+07	67364088
COM	GRID1	25	40116156	4.04547e+07
COM	GRIK4	15	3.10018e+07	3.10638e+07
COM	GRK4	6	1.15067e+08	1.1508e+08
COM	GRM5	21	5972045	6594284
COM	GRSF1	6	8.57557e+07	8.5759e+07
COM	GYS2	3	1.93163e+08	1.9317e+08
COM	HEATR4	7	8.18069e+07	8.18132e+07
COM	HEATR5A	18	4.07124e+07	4.07327e+07
COM	HMCN1	12	6.5078e+07	6.5163e+07
COM	HNRNPA1	3	131958069	1.31959e+08
COM	HPS1	22	1.87043e+07	1.87132e+07
COM	HPSE2	22	1.87351e+07	1.89081e+07
COM	HS3ST3B1	11	3.1744e+07	3.17578e+07
COM	HS6ST3	10	72627117	73335747
COM	HYDIN	14	3.92918e+07	3.93251e+07
COM	JMJD7	7	3.42372e+07	3.4238e+07
COM	KCNH1	12	7.0349e+07	7.05605e+07
COM	KCNIP1	16	2366008	2715774
COM	KCNMA1	25	3.24936e+07	3.26254e+07
COM	KCNN2	7	2654990	3170865
COM	KIAA1644	3	2.18707e+08	2.18724e+08
COM	KIF16B	13	9.60838e+06	9764668
COM	KIF6	20	1.33117e+07	1.3419e+07
COM	KLC2	21	4.35126e+07	4.35133e+07
COM	LHPP	22	42915390	42962043
COM	LHX4	12	59415307	5.94324e+07
COM	LMBRD1	9	4742507	4.76685e+06
COM	LMNTD1	3	1.89023e+08	1.89039e+08
COM	LOC101103096	19	1.68338e+07	1.68429e+07
COM	LOC101104407	7	8.18286e+07	81830389
COM	LOC101106689	7	41729329	41859552
COM	LOC101106883	17	20706629	20707432
COM	LOC101106919	2	137054613	1.37083e+08
COM	LOC101107320	1	161706462	161708019
COM	LOC101107906	20	5.39733e+06	5.39797e+06
COM	LOC101108158	15	68711234	69921643
COM	LOC101109243	2	92482643	92483185
COM	LOC101109418	2	148309148	148310693
COM	LOC101109817	12	25684563	2.57272e+07
COM	LOC101114082	25	4.14028e+07	4.14041e+07
COM	LOC101115653	15	68897108	68897986
COM	LOC101116626	1	123575219	123575704
COM	LOC101117851	8	5.25384e+07	5.25708e+07
COM	LOC101119130	3	2.13294e+08	2.133e+08
COM	LOC101121447	14	25207616	2.52217e+07
COM	LOC101121527	11	8507559	8510662
COM	LOC101121710	16	52610632	52613376
COM	LOC101121785	11	8.52194e+06	8.52311e+06
COM	LOC101123301	6	8.46529e+07	8.4671e+07
COM	LOC105601931	15	5.78387e+06	5.79055e+06
COM	LOC105602149	15	19894218	1.98951e+07
COM	LOC105602443	16	2558867	2562505
COM	LOC105603017	18	2.02263e+06	2.02375e+06
COM	LOC105603410	19	16845206	16847397
COM	LOC105603844	20	38742767	38744364
COM	LOC105604111	21	42564491	4.25658e+07
COM	LOC105604353	22	4.91114e+07	49111858
COM	LOC105604819	24	3.96164e+07	3.96205e+07
COM	LOC105604963	25	24678428	24680736
COM	LOC105605252	26	36486677	36620604
COM	LOC105605293	26	43087169	4.30935e+07
COM	LOC105606211	13	5.78483e+07	57850359
COM	LOC105606808	2	15287081	15311919
COM	LOC105606925	11	5123009	5.12419e+06
COM	LOC105607689	7	4.00541e+07	4.00645e+07
COM	LOC105607914	3	9.52032e+07	9.52085e+07
COM	LOC105608293	17	33443613	33549187
COM	LOC105608626	3	1.77412e+08	1.77412e+08
COM	LOC105608665	18	4.06809e+07	40701946
COM	LOC105609492	3	2.1328e+08	2.13282e+08
COM	LOC105610458	3	3.81033e+07	3.81268e+07
COM	LOC105611309	8	39087345	39484707
COM	LOC105611655	5	26754711	2.67682e+07
COM	LOC105611709	3	138702231	138703719
COM	LOC105611873	5	2.74681e+07	2.75055e+07
COM	LOC105611980	6	1.1634e+07	11634424
COM	LOC105612089	10	69408164	69408860
COM	LOC105612549	1	169730419	169916264
COM	LOC105612655	8	5.95198e+07	5.9554e+07
COM	LOC105613304	7	38247736	38323492
COM	LOC105613322	3	45590441	45749771
COM	LOC105613344	8	89892097	89927362
COM	LOC105613390	9	1.4206e+07	1.42082e+07
COM	LOC105615632	7	18590504	1.85921e+07
COM	LOC105616091	9	8.21726e+07	8.21744e+07
COM	LOC105616523	12	3.71767e+07	37179403
COM	LOC105616544	12	50893615	51696858
COM	LOC105616622	12	71382599	71401651
COM	LOC105616691	13	34299460	3.43028e+07
COM	LOC105616700	13	3.84721e+07	3.84737e+07
COM	LOC106990385	7	1.06128e+06	1.07144e+06
COM	LOC106990928	2	2.78463e+07	2.7849e+07
COM	LOC106991516	13	11388168	11393027
COM	LOC106991592	14	2.51812e+07	2.51829e+07
COM	LOC106991593	14	25195439	25196028
COM	LOC106991615	15	3363771	3364257
COM	LOC106991740	18	4.07209e+07	4.07234e+07
COM	LOC106991755	19	2880802	3612548
COM	LOC106991896	24	39563991	39729347
COM	LOC106991945	26	2.28446e+07	2.28482e+07
COM	LRRC40	1	4.54857e+07	4.54941e+07
COM	LRRC7	1	45079117	4.52575e+07
COM	LTC4S	5	1199104	1200410
COM	LYPD4	14	5.03303e+07	5.03331e+07
COM	MACC1	4	28844756	2.88712e+07
COM	MALRD1	13	1.96862e+07	1.98349e+07
COM	MAML1	5	1.22602e+06	1.23657e+06
COM	MAP3K14	11	4.42923e+07	4.42973e+07
COM	MAPKBP1	7	34204765	34232838
COM	MCEMP1	5	14135512	1.41374e+07
COM	MDGA2	7	3.72177e+07	3.76828e+07
COM	MDN1	8	4.75879e+07	4.75918e+07
COM	MED27	3	4680690	4.78879e+06
COM	METTL13	12	37258545	37266208
COM	MGAT2	7	3.97433e+07	39745251
COM	MICU2	10	35651294	35677357
COM	MINA	1	1.60517e+08	1.60521e+08
COM	MLF2	3	207421752	2.07422e+08
COM	MMP17	17	4.48121e+07	4.48148e+07
COM	MMS19	22	1.78725e+07	1.78741e+07
COM	MOB1B	6	8.57611e+07	85807575
COM	MRPL49	21	4.2538e+07	4.25388e+07
COM	MTMR14	19	1.69573e+07	16960740
COM	MTPAP	13	34288119	3.42955e+07
COM	MTUS1	26	18133061	18322528
COM	MUC4	1	1.88598e+08	1.886e+08
COM	MYO19	11	1.24189e+07	1.24214e+07
COM	MYO9A	7	1.85327e+07	1.86129e+07
COM	MYOC	12	3.71761e+07	37178233
COM	NAALADL2	1	2.09427e+08	2.10357e+08
COM	NELL1	21	22579967	2.32521e+07
COM	NIPBL	16	3.71501e+07	3.71878e+07
COM	NKX1-2	22	4.29084e+07	4.29094e+07
COM	NLRC5	14	2.44307e+07	2.44337e+07
COM	NME7	12	3.48512e+07	3.50506e+07
COM	NOL12	3	2.13265e+08	2.13267e+08
COM	NOP14	6	1.15094e+08	1.15095e+08
COM	NPPA	12	3.98921e+07	3.98923e+07
COM	NPPB	12	3.98803e+07	3.98805e+07
COM	NUP93	14	2.41937e+07	2.42264e+07
COM	OGFRL1	9	2.86078e+06	2.86212e+06
COM	PACS1	21	4.34804e+07	4.34898e+07
COM	PARK2	8	83669611	8.42744e+07
COM	PCBP1	3	38098970	38100306
COM	PDE8B	7	8139666	8.22688e+06
COM	PENK	9	3.62803e+07	36281514
COM	PGAM1	22	1.78459e+07	1.78469e+07
COM	PGLYRP2	5	7.43101e+06	7.43218e+06
COM	PGR	15	7.40392e+06	7.41123e+06
COM	PHF2	2	27777996	27866647
COM	PIBF1	10	4.7983e+07	4.80668e+07
COM	PIGW	11	1.24328e+07	1.24345e+07
COM	PITX2	6	1.48907e+07	1.48956e+07
COM	PLA2G4B	7	3.42443e+07	3.4246e+07
COM	PLPP5	26	3.20481e+07	3.20488e+07
COM	POLE2	7	3.97665e+07	3.97707e+07
COM	POM121L2	20	3.00996e+07	30102953
COM	PPARGC1A	6	43157398	4.3774e+07
COM	PPFIA2	3	1.17048e+08	1.17238e+08
COM	PPP1R16B	13	67089729	67148978
COM	PRDM16	12	4.77226e+07	47841059
COM	PRDM2	12	5.1798e+07	5.18228e+07
COM	PREX1	13	76304373	76480999
COM	PRRC2C	12	37120010	3.71521e+07
COM	QSOX1	12	5.93773e+07	5.93811e+07
COM	RAB1B	21	4.35188e+07	4.35201e+07
COM	RANBP10	14	3.45162e+07	3.45213e+07
COM	RASAL3	5	7.44375e+06	7.4445e+06
COM	RBFOX1	24	5391801	6651473
COM	RBMS1	2	1.48213e+08	1.48347e+08
COM	RECQL	3	1.93246e+08	1.93254e+08
COM	RFX4	3	1.74818e+08	1.74901e+08
COM	RIC8B	3	1.74914e+08	1.74962e+08
COM	RIN2	13	3.84484e+07	38505960
COM	RIPPLY2	8	52614014	5.26155e+07
COM	RPL14	19	1.32434e+07	1.32439e+07
COM	RPL36AL	7	3.9742e+07	3.97426e+07
COM	RPRD1B	13	6.63795e+07	66402515
COM	RPS19	14	5.03114e+07	5.03125e+07
COM	RSRC1	1	226912712	227361315
COM	SAMD12	9	58332505	58781626
COM	SCNN1G	24	2.09009e+07	2.09084e+07
COM	SETD5	19	17091156	1.71082e+07
COM	SFMBT2	13	1.1395e+07	11429227
COM	SLC35A1	8	49539978	49548229
COM	SLC5A9	1	2.25139e+07	2.25154e+07
COM	SLC8A1	3	8.34795e+07	83887993
COM	SLCO1C1	3	1.93608e+08	1.9362e+08
COM	SMYD3	12	2.89326e+07	29658133
COM	SORL1	15	3.16083e+07	3.16266e+07
COM	SOX5	3	1.90446e+08	1.91171e+08
COM	SP3	2	134968290	1.3498e+08
COM	SPATA5	17	34090841	34424110
COM	SPEF2	16	3.83978e+07	3.84795e+07
COM	SPRY4	5	5.06356e+07	5.06402e+07
COM	SPTBN5	7	3.42593e+07	3.42607e+07
COM	STARD5	18	26130091	2.61322e+07
COM	SYT14	12	7.12839e+07	7.14165e+07
COM	SYVN1	21	4.2544e+07	4.25446e+07
COM	TACR1	3	96607507	96776777
COM	TADA3	19	1.6859e+07	1.68612e+07
COM	TBC1D1	6	5.72225e+07	5.73093e+07
COM	TCERG1L	22	49046200	4.91466e+07
COM	TEKT5	24	9394151	9.40245e+06
COM	TENM3	26	9746237	12510853
COM	TET1	25	2.46472e+07	2.46828e+07
COM	THAP1	26	3.60265e+07	3.60298e+07
COM	THEMIS	8	5.28806e+07	5.30839e+07
COM	TLN2	7	44249454	44756066
COM	TM7SF2	21	4.25279e+07	4.25289e+07
COM	TMC3	18	2.61542e+07	2.61596e+07
COM	TMEM106B	4	2.03563e+07	2.03649e+07
COM	TMEM123	15	5.84777e+06	5.85835e+06
COM	TMEM184B	3	213733087	213750215
COM	TMPRSS15	1	1.36901e+08	1.36927e+08
COM	TOX3	14	20347430	20467444
COM	TP63	1	195522269	1.95784e+08
COM	TPX2	13	6.05099e+07	6.05245e+07
COM	TRAPPC5	5	1.41401e+07	14140672
COM	TRNAC-GCA	6	53918562	53918633
COM	TRNAC-GCA	15	5863875	5863946
COM	TRNAG-CCC	3	213289208	213289280
COM	TRNAG-CCC	9	58601871	58601943
COM	TRNAI-AAU	20	30116661	30116734
COM	TRNAK-UUU	20	30093455	30093527
COM	TRNAL-UAA	20	30112458	30112540
COM	TRNAM-CAU	20	30097682	30097753
COM	TRNAS-GGA	3	188999679	188999750
COM	TRNAS-GGA	4	100916830	100916901
COM	TRNAT-AGU	20	30104938	30105011
COM	TTI1	13	6.63599e+07	6.63669e+07
COM	UGCG	2	1.16112e+07	1.16158e+07
COM	UPK3A	3	2.19458e+08	219458939
COM	USP31	24	20825699	20867952
COM	VAMP4	12	3.72311e+07	3.72398e+07
COM	VDR	3	138254272	138363087
COM	VPS13C	7	4.51028e+07	4.51399e+07
COM	VPS51	21	4.25217e+07	4.25261e+07
COM	VWDE	4	2.0384e+07	2.04165e+07
COM	WDR27	8	8.99393e+07	8.99632e+07
COM	WDR92	3	3.98749e+07	3.99132e+07
COM	WHSC1L1	26	3.20596e+07	3.20822e+07
COM	WIZ	5	7.45236e+06	7.45894e+06
COM	XYLT1	24	1.55986e+07	1.5683e+07
COM	ZDHHC16	22	1.78635e+07	1.78643e+07
COM	ZMYND11	13	4.59393e+07	4.59783e+07
COM	ZNF619	19	1.32536e+07	1.32556e+07
COM	ZNF696	9	1.41852e+07	1.41869e+07
COM	ZNHIT2	21	4.25318e+07	4.25321e+07
FAB	ABI3BP	1	1.63564e+08	1.63591e+08
FAB	ABTB2	15	6.28618e+07	62908058
FAB	ACSM3	24	1.85127e+07	1.8525e+07
FAB	ACSM5	24	1.80491e+07	1.80583e+07
FAB	ADGRB3	9	5.41597e+06	5.8192e+06
FAB	ADPGK	7	1.91704e+07	1.91799e+07
FAB	ADRA1B	5	6.87736e+07	6.87961e+07
FAB	AGBL1	18	16082034	16764055
FAB	AGTPBP1	2	33852559	33943421
FAB	AGXT	1	747223	751755
FAB	ALDH7A1	5	2.47341e+07	2.47466e+07
FAB	ALPL	2	2.44094e+08	2.4412e+08
FAB	AMPH	4	8.23289e+07	82525281
FAB	ANKRD31	7	6313319	6383205
FAB	APBB1	15	45940447	4.59517e+07
FAB	APTX	2	3.79623e+07	3.79654e+07
FAB	ARHGAP26	5	5.1239e+07	5.1514e+07
FAB	ARID3B	18	3.29541e+07	3.29594e+07
FAB	ASCL4	3	1.7585e+08	175851654
FAB	ASPN	2	2.86905e+07	2.86938e+07
FAB	ASTN2	2	6314474	6.83386e+06
FAB	ATF3	12	68989746	6.89938e+07
FAB	ATF7	3	1.3265e+08	1.32686e+08
FAB	ATP6V1C2	3	19662951	1.96726e+07
FAB	BAZ2B	2	1.48997e+08	1.49231e+08
FAB	BBS4	7	1.91468e+07	1.9154e+07
FAB	BLOC1S2	22	2.03151e+07	2.03163e+07
FAB	BMPER	4	62708650	62882254
FAB	BRINP1	2	4.24136e+06	4.29347e+06
FAB	BRMS1L	18	4.48732e+07	4.48782e+07
FAB	BRSK1	14	5.93239e+07	5.93249e+07
FAB	C1H2orf54	1	740987	742422
FAB	CAPRIN1	15	6.27673e+07	6.27723e+07
FAB	CARM1	5	1.29668e+07	1.29698e+07
FAB	CARS	21	4.77287e+07	4.77303e+07
FAB	CATSPERD	5	1.61035e+07	1.61088e+07
FAB	CCBE1	23	5.87533e+07	5.88e+07
FAB	CCDC12	19	5.25175e+07	5.25232e+07
FAB	CCDC3	13	1.63876e+07	1.64179e+07
FAB	CCDC91	3	1.85727e+08	1.86047e+08
FAB	CCR6	8	8.84612e+07	8.84697e+07
FAB	CD109	8	345467	355967
FAB	CDC42SE2	5	2.06101e+07	2.06697e+07
FAB	CDH13	14	8559175	9.01537e+06
FAB	CELF2	13	1.49514e+07	1.50757e+07
FAB	CENPP	2	28589712	28826555
FAB	CEP135	6	7.13494e+07	7.13542e+07
FAB	CERS6	2	1.39638e+08	1.39848e+08
FAB	CHRM2	4	1.00129e+08	1.00418e+08
FAB	CLK3	18	3.29232e+07	3.29276e+07
FAB	CNKSR1	2	239797310	2.39802e+08
FAB	COL19A1	9	4326411	4.42159e+06
FAB	COL8A1	1	162194116	162360126
FAB	CORIN	6	6.62244e+07	6.64155e+07
FAB	CROCC2	1	726397	729003
FAB	CSMD1	26	1900723	3960673
FAB	CTNNA3	25	2.20582e+07	23719167
FAB	CTNNBL1	13	6.61111e+07	6.61384e+07
FAB	CWF19L1	22	2.02983e+07	2.03018e+07
FAB	CYSLTR2	10	1.87373e+07	1.87507e+07
FAB	DAPK1	2	3.1931e+07	3.19922e+07
FAB	DCAF12	2	3.7235e+07	3.72427e+07
FAB	DCC	23	5.23347e+07	52979333
FAB	DCLK3	19	1.06927e+07	1.07023e+07
FAB	DIRC2	1	1.85232e+08	1.85255e+08
FAB	DMXL2	7	55693732	5.57547e+07
FAB	DNAI1	2	3.6867e+07	3.68717e+07
FAB	DOCK1	22	4.57603e+07	4.5817e+07
FAB	DOK6	23	7587064	7.79028e+06
FAB	DPP10	2	178565400	180206200
FAB	DPPA2	1	172347223	1.72349e+08
FAB	DR1	1	6.9672e+07	69678323
FAB	DUS3L	5	16087824	1.60891e+07
FAB	EBF2	2	39393077	39612468
FAB	ECM2	2	2.86425e+07	2.86535e+07
FAB	ENHO	2	36855282	3.68561e+07
FAB	EPB41L4B	2	1.41137e+07	14127915
FAB	EPHA6	1	1.59621e+08	1.59944e+08
FAB	ERCC6L2	2	3.01561e+07	3.02001e+07
FAB	ERI2	24	1.85396e+07	1.85417e+07
FAB	EXOSC1	22	1.78546e+07	1.78553e+07
FAB	FAM110D	2	2.39814e+08	2.39815e+08
FAB	FAM126A	4	3.15722e+07	3.16638e+07
FAB	FAM174B	18	1.34692e+07	1.34848e+07
FAB	FAM19A1	19	32963612	3.34898e+07
FAB	FAM19A3	1	8.91185e+07	8.91198e+07
FAB	FAM71A	12	6.89784e+07	6.89814e+07
FAB	FANCL	3	65699700	6.57223e+07
FAB	FBRS	24	2.67995e+07	2.68002e+07
FAB	FGF1	5	5.09861e+07	51036105
FAB	FMN1	7	2.64301e+07	2.67308e+07
FAB	GABRG1	6	6.45256e+07	64554986
FAB	GALNT13	2	153960075	154584622
FAB	GALNTL6	2	106521080	108008281
FAB	GCNT4	7	6.28815e+06	6.29806e+06
FAB	GNPNAT1	7	11105652	1.11292e+07
FAB	GPR31	8	8.84819e+07	8.84844e+07
FAB	GRM7	19	18558362	1.94719e+07
FAB	GSPT1	24	1.0568e+07	1.05784e+07
FAB	GSTCD	6	1.94107e+07	1.94648e+07
FAB	HACD3	7	12241157	1.22454e+07
FAB	HCN1	16	29105525	29556065
FAB	HEG1	1	1.87525e+08	1.87539e+08
FAB	HHAT	12	7.08541e+07	71052704
FAB	HIBCH	2	1.17844e+08	1.1788e+08
FAB	HPX	15	4.59238e+07	4.59247e+07
FAB	HS6ST3	10	72627117	73335747
FAB	HSD11B1	12	7.16284e+07	7.16539e+07
FAB	HSPBAP1	1	1.85207e+08	1.85228e+08
FAB	HSPBP1	14	5.93409e+07	5.93442e+07
FAB	HTT	6	1.14917e+08	1.14921e+08
FAB	IFT52	13	7.1659e+07	7.16609e+07
FAB	INPP1	2	1.17797e+08	1.17809e+08
FAB	INPP5A	22	4.99747e+07	5.0061e+07
FAB	INPP5B	1	1.24502e+07	1.24555e+07
FAB	ITGAL	24	2.67031e+07	2.6705e+07
FAB	JADE2	5	43363934	4.33873e+07
FAB	KCND2	4	84698045	8.48832e+07
FAB	KCNU1	26	3.07685e+07	3.07802e+07
FAB	KLF3	6	57843301	57865606
FAB	KLHL32	8	3.96494e+07	3.97478e+07
FAB	LAMA2	8	5.45578e+07	54674997
FAB	LAMC2	12	6.23012e+07	6.23114e+07
FAB	LOC101102129	2	127918466	127919161
FAB	LOC101102241	7	4174644	4179462
FAB	LOC101102845	19	2.01846e+07	2.01866e+07
FAB	LOC101102963	2	8.90344e+07	89035090
FAB	LOC101102982	5	94199702	94215350
FAB	LOC101103097	19	20288832	2.02896e+07
FAB	LOC101104321	7	2.45843e+07	2.45866e+07
FAB	LOC101104886	2	8.90453e+07	8.90462e+07
FAB	LOC101105410	5	1.13465e+07	1.1347e+07
FAB	LOC101105656	5	1.13767e+07	11377642
FAB	LOC101105935	12	7.3739e+07	7.37476e+07
FAB	LOC101108158	15	68711234	69921643
FAB	LOC101109201	13	16379207	16381256
FAB	LOC101112864	1	9.67964e+07	9.68232e+07
FAB	LOC101117810	23	5.94893e+07	5.94911e+07
FAB	LOC101118128	14	6.2077e+07	6.20835e+07
FAB	LOC101119233	12	43182368	43184373
FAB	LOC101120145	2	10396158	10397837
FAB	LOC101120746	4	3.16446e+07	3.16478e+07
[truncated: 3,638 more rows]

## Sheet: Table S5
Variable	GO term description	GO term annotation ID	Genes found	Total N. of genes per term	P value	Adjusted P value	Relative enrichment	Annotation Bias	Genes
APN	positive regulation of neuron projection development	GO:0010976	6	49	4.19539e-05	0.0338148	9.30083	0	CAMK2B	PTK2B	NEGR1	LRRC7	ROR1	EPHA3
BGS	positive regulation of neuron projection development	GO:0010976	3	49	0.000151408	0.0172605	28.6776	0	NEGR1	LRRC7	ROR1
COM	regulation of signal transduction	GO:0009966	6	44	4.559e-05	0.0371103	9.12468	0	NLRC5	GPC5	GRK4	UGCG	SPRY4	ZMYND11
COM	negative regulation of systemic arterial blood pressure	GO:0003085	3	7	0.000110177	0.0448421	28.6776	0	NPPA	ARHGAP42	NPPB
FAB	regulation of neuroblast proliferation	GO:1902692	3	5	3.12769e-05	0.0263352	40.5346	0	FAM19A1	FAM19A3	LRRK2
LPG	multicellular organism development	GO:0007275	11	138	3.98691e-06	0.00350848	5.657	0	CDH12	ALK	WNT10B	ERBB4	WNT1	CDH8	CDH7	VDR	JAG1	CDH18	FSTL4
LPG	cell adhesion	GO:0007155	15	323	5.39237e-05	0.0237264	3.29581	0	CDH12	POSTN	LAMA3	LAMA2	NRXN3	PCDH7	CDH8	CLDN9	CDH7	STAB2	CLDN6	CDH18	CNTN2	FREM2	CLDN16
LPG	central nervous system morphogenesis	GO:0021551	2	2	0.000197554	0.0434619	70.9697	0	ERBB4	WNT1
LPG	mRNA transcription by RNA polymerase II	GO:0042789	4	21	0.000189658	0.0434619	13.518	0	NCBP1	NCOA1	VDR	THRB
LTD	homophilic cell adhesion via plasma membrane adhesion molecules	GO:0007156	11	101	1.20278e-07	9.39371e-05	8.01265	0	CDH12	CDHR2	NCAM1	PTPRM	PCDH17	KIRREL3	CNTN4	CDH4	PCDH9	PCDH1	CDH18
LTD	negative regulation of synaptic transmission	GO:0050805	3	4	9.79053e-06	0.0038232	55.178	0	TNR	PCDH17	ADIPOQ
LTD	cell-cell adhesion mediated by cadherin	GO:0044331	5	25	1.87531e-05	0.00488205	14.7141	0	CDH12	CDHR2	CTNND1	CDH4	CDH18
LTD	cell adhesion	GO:0007155	15	323	3.55777e-05	0.00694655	3.4166	0	TNR	CDH12	CDHR2	NLGN1	NCAM1	RELN	CTNND1	STAB1	PCDH17	SPON1	CDH4	PCDH9	PCDH1	ITGA11	CDH18
LTD	positive regulation of membrane tubulation	GO:1903527	2	2	0.000183798	0.0287093	73.5707	0	ASAP1	PLEKHM2
LTD	negative regulation of macrophage differentiation	GO:0045650	2	3	0.00054645	0.0474197	49.0471	0	QKI	ADIPOQ
LTD	positive regulation of cell size	GO:0045793	2	3	0.00054645	0.0474197	49.0471	0	PRR16	RB1CC1
LTD	sphingolipid catabolic process	GO:0030149	2	3	0.00054645	0.0474197	49.0471	0	ENPP2	VPS54
LTD	negative regulation of vascular associated smooth muscle cell migration	GO:1904753	2	3	0.00054645	0.0474197	49.0471	0	PRKG1	ADIPOQ
ODL	vesicle cargo loading	GO:0035459	2	2	0.000185733	0.0256002	73.1875	0	MIA3	KIF13A
ODL	cytokine precursor processing	GO:0140447	2	2	0.000185733	0.0256002	73.1875	0	PCSK5	FURIN
ODL	microtubule-based movement	GO:0007018	7	74	6.62026e-05	0.0256002	6.92314	0	KIF21A	KIF13A	DNAH11	KIF20B	KIF2C	KIF26A	DYNC1I1
ODL	regulation of presynaptic membrane potential	GO:0099505	4	15	4.09823e-05	0.0256002	19.5167	0	GRIK4	GRIA4	GABRR1	GRIA1
ODL	protein autophosphorylation	GO:0046777	7	83	0.000137749	0.0256002	6.17244	0	FER	ALK	TNIK	PEAK1	MAP3K13	IGF1R	LRRK2
ODL	viral life cycle	GO:0019058	2	2	0.000185733	0.0256002	73.1875	0	PCSK5	FURIN
ODL	tissue development	GO:0009888	4	25	0.000341271	0.0403187	11.71	0	POSTN	USH2A	LAMA3	NTN1
ODL	regulation of dopamine receptor signaling pathway	GO:0060159	2	3	0.000552176	0.0415136	48.7917	0	ALK	LRRK2
ODL	UDP-glucose transmembrane transport	GO:0015786	2	3	0.000552176	0.0415136	48.7917	0	SLC35D3	SLC35C2
ODL	presynaptic active zone assembly	GO:1904071	2	3	0.000552176	0.0415136	48.7917	0	PCLO	PCDH17
ODL	peptide biosynthetic process	GO:0043043	2	3	0.000552176	0.0415136	48.7917	0	PCSK5	FURIN
SAR	nitric oxide biosynthetic process	GO:0006809	3	8	0.000110413	0.0404699	29.275	0	NOS2	DDAH1	NOS1
SAR	polyadenylation-dependent ncRNA catabolic process	GO:0043634	2	2	0.000163185	0.0404699	78.0667	0	PAPD5	PAPD7
SAR	arginine catabolic process	GO:0006527	2	2	0.000163185	0.0404699	78.0667	0	NOS2	NOS1

## Sheet: Table S6
Chromosome	Position	Climatic Variable	Pearson correlation	Adjusted P value	BreedCode	Fst
11	8117925	BIO09	-0.800514	0.0443385	BGS	0.368218
12	14536906	BIO09	-0.790079	0.0490311	BGS	0.240072
12	18943408	BIO09	-0.83944	0.030319	APN	0.114021
12	60754060	BIO09	-0.793802	0.0464817	BLS	0.183949
18	17266219	BIO09	-0.816236	0.0384429	BGS	0.238543
18	3712473	BIO09	-0.811639	0.0413357	BGS	0.217919
19	40490701	BIO09	-0.851503	0.0274356	BGS	0.335919
19	43429655	BIO09	-0.780655	0.0497178	BGS	0.29064
1	163538737	BIO09	-0.808845	0.0413357	BGS	0.218071
1	28142749	BIO09	-0.868808	0.0238513	BGS	0.215614
22	12649097	BIO09	-0.786528	0.0497001	BGS	0.327506
22	12649097	BIO09	-0.786528	0.0497001	BLS	0.254915
22	12672200	BIO09	-0.819774	0.0372977	BGS	0.2674
22	12672200	BIO09	-0.819774	0.0372977	BLS	0.215751
22	24667696	BIO09	-0.783245	0.0497178	BGS	0.219313
25	23570641	BIO09	-0.792156	0.047452	BGS	0.301949
2	206326790	BIO09	-0.800334	0.0443385	APN	0.103298
2	206326790	BIO09	-0.800334	0.0443385	BGS	0.250694
3	22497551	BIO09	-0.782311	0.0497178	BGS	0.261312
4	79954128	BIO09	-0.813956	0.0409953	BGS	0.23651
5	60551034	BIO09	-0.797743	0.0446401	BGS	0.268532
7	50535082	BIO09	-0.842012	0.030319	BGS	0.261951
7	67304778	BIO09	-0.807202	0.0413357	BGS	0.337889
7	67304778	BIO09	-0.807202	0.0413357	BLS	0.221475
7	68830791	BIO09	-0.794502	0.0464817	BGS	0.270868
9	92130589	BIO09	-0.839311	0.030319	BGS	0.222044
2	42241912	BIO09	-0.837236	0.030319	BGS	0.362019
16	64025476	BIO09	-0.792235	0.047452	BGS	0.315516
7	73504843	BIO09	-0.809357	0.0413357	BGS	0.25281
2	202250906	BIO09	-0.780759	0.0497178	BGS	0.228703
2	202250906	BIO09	-0.780759	0.0497178	BLS	0.194645
9	41668592	BIO09	-0.826154	0.0358026	BGS	0.231222
1	204524388	BIO11	0.833798	0.0470483	LPG	0.16848
1	32603490	BIO11	0.85191	0.0260716	LPG	0.133902
21	44310016	BIO11	0.829827	0.0473584	LPG	0.127953
3	166498119	BIO11	0.882278	0.0175383	LPG	0.173842
5	25853936	BIO11	0.867643	0.0203703	LPG	0.127943
5	78928839	BIO11	0.838282	0.0423738	LPG	0.227895
9	12624823	BIO11	0.831358	0.0470483	LPG	0.146663
7	87187746	BIO11	0.852759	0.0260716	LPG	0.243217
17	33561412	BIO11	0.923049	0.0137534	LPG	0.171778
21	23575679	BIO11	0.867743	0.0203703	LPG	0.237316
5	77692875	BIO11	0.831668	0.0470483	LPG	0.28071
5	81609499	BIO11	0.854958	0.0260716	LPG	0.151123
10	28413128	BIO16	-0.757055	0.0300856	IST	0.2887
10	28717156	BIO16	-0.76318	0.0287468	IST	0.337396
10	29319767	BIO16	-0.768522	0.0271394	IST	0.509994
10	40095172	BIO16	-0.818795	0.0167146	IST	0.312397
10	40688482	BIO16	-0.780575	0.028323	IST	0.450442
10	45307334	BIO16	-0.82322	0.0163604	IST	0.283537
10	54811538	BIO16	-0.77835	0.025401	IST	0.339881
10	57442030	BIO16	-0.774821	0.0257761	IST	0.264785
10	58028283	BIO16	-0.757022	0.0300856	IST	0.318554
11	4661657	BIO16	-0.720715	0.0482264	IST	0.304571
12	25321121	BIO16	-0.783502	0.0235083	IST	0.312944
12	31406793	BIO16	-0.756546	0.030342	IST	0.35603
12	57758028	BIO16	-0.774795	0.0257761	IST	0.360536
13	2191682	BIO16	-0.783958	0.0235083	IST	0.332929
14	21563380	BIO16	-0.761948	0.0287648	SMN	0.14215
14	22963873	BIO16	-0.819568	0.016567	IST	0.26839
15	44433445	BIO16	-0.814625	0.016973	IST	0.403016
16	14637671	BIO16	-0.747001	0.0335544	IST	0.300683
16	33344261	BIO16	-0.789337	0.0227151	IST	0.298962
17	23076966	BIO16	-0.749715	0.0324341	IST	0.48792
17	26540325	BIO16	-0.788257	0.0227151	IST	0.369637
17	7566853	BIO16	-0.830677	0.0155311	IST	0.285
18	42378618	BIO16	-0.73787	0.0382927	IST	0.290909
19	2694938	BIO16	-0.72403	0.0462379	IST	0.370795
19	2872284	BIO16	-0.740033	0.0374934	IST	0.322255
19	34392185	BIO16	-0.756567	0.030342	APN	0.104003
19	44210049	BIO16	-0.726617	0.0445785	IST	0.281325
1	109619126	BIO16	-0.815263	0.016973	IST	0.302997
1	125476070	BIO16	-0.721182	0.0482264	SMN	0.131728
1	132352188	BIO16	-0.779159	0.0249196	IST	0.440662
1	154378657	BIO16	-0.748952	0.0326382	IST	0.265901
1	162445168	BIO16	-0.766963	0.0278324	IST	0.309965
1	168119331	BIO16	-0.735786	0.0396078	IST	0.363865
1	18312802	BIO16	-0.776892	0.0256607	IST	0.272613
1	205803683	BIO16	-0.716448	0.0499805	IST	0.278703
1	225873025	BIO16	-0.785508	0.023121	IST	0.333428
1	263711079	BIO16	-0.734868	0.0398717	LPG	0.12258
1	270272405	BIO16	-0.799631	0.0209857	IST	0.350998
1	51027822	BIO16	-0.792646	0.0220668	IST	0.268373
20	12176452	BIO16	-0.730324	0.0426063	IST	0.275079
20	36356083	BIO16	-0.748593	0.0327606	IST	0.319993
20	38438889	BIO16	-0.732552	0.0410522	ODL	0.159384
20	38788769	BIO16	-0.775621	0.0257761	IST	0.379585
21	8582304	BIO16	-0.73974	0.0375319	IST	0.353486
21	15520314	BIO16	-0.78613	0.023121	IST	0.30455
22	45394420	BIO16	-0.716794	0.0498624	IST	0.284694
26	264893	BIO16	-0.760192	0.0292467	IST	0.281762
2	93554531	BIO16	-0.763666	0.0287468	IST	0.307045
2	107268053	BIO16	-0.736704	0.0390356	IST	0.312292
2	171475950	BIO16	-0.740046	0.0374934	SPV	0.160708
2	195904285	BIO16	-0.78257	0.0238624	IST	0.391157
3	102391713	BIO16	-0.745426	0.0347491	IST	0.28813
3	119828654	BIO16	-0.731007	0.0420858	IST	0.292395
3	125138139	BIO16	-0.769071	0.0271394	IST	0.494586
3	135970984	BIO16	-0.767729	0.0275711	IST	0.281001
3	137970317	BIO16	-0.763148	0.0287468	IST	0.397175
3	142862611	BIO16	-0.800237	0.0209857	IST	0.28071
3	175980651	BIO16	-0.732763	0.0409536	IST	0.280208
3	50791568	BIO16	-0.829646	0.0155311	IST	0.281283
3	54021235	BIO16	-0.806461	0.0185883	IST	0.507215
3	77726181	BIO16	-0.734611	0.0399099	IST	0.286683
4	53393898	BIO16	-0.742965	0.0356558	IST	0.282014
5	34321292	BIO16	-0.717785	0.0491927	IST	0.333933
6	91603360	BIO16	-0.74379	0.0352374	IST	0.328282
6	94999491	BIO16	-0.81773	0.0167643	IST	0.287591
6	106115733	BIO16	-0.8211	0.0165024	IST	0.28327
6	106115733	BIO16	-0.8211	0.0165024	SMN	0.151081
6	18397283	BIO16	-0.750393	0.0322776	IST	0.338693
6	18594452	BIO16	-0.869668	0.0120846	IST	0.290856
6	19996802	BIO16	-0.716153	0.0499988	BLS	0.20098
6	21719812	BIO16	-0.762908	0.0287468	APN	0.10402
6	21747092	BIO16	-0.720108	0.0482264	BLS	0.198695
7	16488897	BIO16	-0.743066	0.0356558	IST	0.303827
7	20547629	BIO16	-0.756409	0.0303813	IST	0.337187
7	33167615	BIO16	-0.744061	0.0351923	IST	0.268373
7	43753602	BIO16	-0.734653	0.0399099	SMN	0.180751
7	75657674	BIO16	-0.846445	0.0129646	IST	0.268204
7	79263590	BIO16	-0.811959	0.0172235	SMN	0.121965
7	90516035	BIO16	-0.737073	0.0388862	IST	0.352343
8	18174940	BIO16	-0.748196	0.032821	IST	0.455916
8	19126603	BIO16	-0.748313	0.032821	IST	0.330965
8	19454237	BIO16	-0.765985	0.0281171	SPV	0.141451
8	20708415	BIO16	-0.739654	0.0375319	IST	0.353742
8	276917	BIO16	-0.780815	0.0241526	IST	0.286683
8	41552825	BIO16	-0.80588	0.0186819	IST	0.308705
9	69532909	BIO16	-0.738581	0.0475009	IST	0.282858
9	7522510	BIO16	-0.717453	0.0494102	APN	0.115383
9	7522510	BIO16	-0.717453	0.0494102	IST	0.347478
9	75344164	BIO16	-0.755647	0.0306473	IST	0.427488
9	83911678	BIO16	-0.763242	0.0287468	IST	0.276425
6	19618078	BIO16	-0.827638	0.0155311	SMN	0.143413
14	43943649	BIO16	-0.775132	0.0293926	SPV	0.153658
16	66538177	BIO16	-0.849579	0.0129646	SPV	0.144219
15	45964935	BIO16	-0.81695	0.0168542	IST	0.265061
7	12778576	BIO16	-0.733492	0.0405221	IST	0.293289
20	40430176	BIO16	-0.779418	0.0249196	IST	0.329569
24	26750828	BIO16	-0.762395	0.0287468	IST	0.346756
1	109609764	BIO16	-0.818531	0.0167146	IST	0.289354
26	14342472	BIO16	-0.731429	0.041825	IST	0.28327
22	48095524	BIO16	-0.817492	0.0167643	IST	0.332627
23	39865953	BIO16	-0.802425	0.0197085	IST	0.322604
6	21571646	BIO16	-0.715936	0.0499988	BLS	0.246782
10	27597344	BIO16	-0.78091	0.0241526	IST	0.318554
10	27597344	BIO16	-0.78091	0.0241526	SPV	0.185685
10	13412262	BIO16	-0.807073	0.0222615	IST	0.347036
8	80808388	BIO16	-0.750383	0.0322776	IST	0.322668
9	75600014	BIO16	-0.720854	0.0482264	IST	0.287999
10	30295323	BIO16	-0.741464	0.0366785	IST	0.3033
10	33101398	BIO16	-0.77516	0.0257761	IST	0.411537
22	49437163	BIO16	-0.732455	0.0410522	IST	0.307263
15	34543601	BIO16	-0.803727	0.0194067	IST	0.332623
2	18014663	BIO16	-0.75961	0.0293926	IST	0.314653
13	75813458	BIO16	-0.716592	0.0499568	IST	0.335438
1	269282058	BIO16	-0.773038	0.0258014	IST	0.331217
25	35247537	BIO16	-0.724818	0.04587	IST	0.298582
10	13471427	BIO16	-0.778078	0.0287468	IST	0.347036
22	10373321	BIO16	-0.737936	0.0382927	IST	0.311181
12	55105556	BIO16	-0.725652	0.0452218	IST	0.273753
22	32418980	BIO16	-0.720048	0.0482264	IST	0.301507
17	21266977	BIO16	-0.72808	0.0440191	IST	0.378989
19	2679845	BIO16	-0.840126	0.0140457	IST	0.399161
7	49955693	BIO16	-0.820477	0.0165024	IST	0.342423
25	39128954	BIO16	-0.773052	0.0258014	IST	0.327002
24	11875763	BIO16	-0.76003	0.0292775	IST	0.266854
3	31214624	BIO16	-0.760828	0.0290377	IST	0.281633
1	18039883	BIO16	-0.717716	0.0491927	IST	0.379989
14	22329969	BIO16	-0.758127	0.0296172	IST	0.283316
17	44365036	BIO16	-0.794357	0.0219521	IST	0.267343
6	115244531	BIO16	-0.726925	0.0445235	IST	0.300226
18	56099704	BIO16	-0.724528	0.0458915	IST	0.286563
22	49640401	BIO16	-0.790975	0.0225898	IST	0.32652
20	32054935	BIO16	-0.784668	0.0234192	IST	0.42242
3	107748212	BIO16	-0.716024	0.0499988	SMN	0.171278
6	21385284	BIO16	-0.759144	0.0293926	IST	0.409819
3	48944875	BIO16	-0.779217	0.0249196	BLS	0.180177
22	40534900	BIO16	-0.768694	0.0271394	IST	0.28434
23	32668140	BIO16	-0.777952	0.025401	IST	0.268125
6	89138707	BIO16	-0.754509	0.0311096	IST	0.366965
14	20101836	BIO16	-0.737676	0.0384152	SPV	0.146304
10	33373153	aridity_annual-mean	0.828707	0.036489	MAS	0.222296
10	50019219	aridity_annual-mean	0.815498	0.0422968	MAS	0.178702
15	41137851	aridity_annual-mean	0.849297	0.0312305	MAS	0.197469
17	46675492	aridity_annual-mean	0.823053	0.0398329	IST	0.306314
17	46675492	aridity_annual-mean	0.823053	0.0398329	MAS	0.192726
5	48626464	aridity_annual-mean	0.82694	0.036489	MAS	0.195075
13	60386901	aridity_annual-mean	0.825225	0.0377483	MAS	0.190434
3	56911790	aridity_annual-mean	0.841753	0.0312305	IST	0.310925
3	56911790	aridity_annual-mean	0.841753	0.0312305	MAS	0.21988

## Sheet: Table S7
Gene	Chromosome	Enviromental variable	Correlation	Breed	Mean Fst
ABCC8	NC_019472.2	BIO16	-0.803727	IST	0.332623
ABI3BP	NC_019458.2	BIO09	-0.808845	BGS	0.218071
ACTA2	NC_019479.2	BIO16	-0.737936	IST	0.311181
ADAMTS20	NC_019460.2	BIO16	-0.800237	IST	0.28071
AKAP5	NC_019464.2	BIO09	-0.809357	BGS	0.25281
AKT3	NC_019469.2	BIO16	-0.756546	IST	0.35603
ALDH5A1	NC_019477.2	BIO16	-0.784668	IST	0.42242
ANGPT1	NC_019466.2	BIO16	-0.738581	IST	0.282858
APBB1	NC_019472.2	BIO16	-0.81695	IST	0.265061
APH1B	NC_019464.2	BIO16	-0.734653	SMN	0.180751
AQP2	NC_019460.2	BIO16	-0.767729	IST	0.281001
AQP5	NC_019460.2	BIO16	-0.767729	IST	0.281001
AQP6	NC_019460.2	BIO16	-0.767729	IST	0.281001
ARHGEF3	NC_019476.2	BIO16	-0.726617	IST	0.281325
ARHGEF38	NC_019463.2	BIO16	-0.827638	SMN	0.143413
AZI2	NC_019476.2	BIO16	-0.72403	IST	0.39207
AZI2	NC_019476.2	BIO16	-0.840126	IST	0.39207
BNIP3	NC_019479.2	BIO16	-0.790975	IST	0.32652
BTBD9	NC_019477.2	BIO16	-0.730324	IST	0.275079
C21H11orf73	NC_019478.2	BIO16	-0.73974	IST	0.353486
C6	NC_019473.2	BIO16	-0.789337	IST	0.298962
C6H4orf22	NC_019463.2	BIO16	-0.81773	IST	0.287591
C7H14orf37	NC_019464.2	BIO09	-0.807202	BGS	0.337889
C7H14orf37	NC_019464.2	BIO09	-0.807202	BLS	0.221475
C7H15orf57	NC_019464.2	BIO16	-0.744061	IST	0.268373
CACNA1E	NC_019469.2	BIO09	-0.793802	BLS	0.183949
CAP2	NC_019477.2	BIO16	-0.775621	IST	0.379585
CASC5	NC_019464.2	BIO16	-0.744061	IST	0.268373
CCDC81	NC_019478.2	BIO16	-0.73974	IST	0.353486
CD109	NC_019465.2	BIO16	-0.780815	IST	0.286683
CDK8	NC_019467.2	aridity_annual-mean	0.828707	MAS	0.222296
CENPE	NC_019463.2	BIO16	-0.720108	BLS	0.198695
CENPE	NC_019463.2	BIO16	-0.762908	APN	0.10402
CEP85L	NC_019465.2	BIO16	-0.765985	SPV	0.141451
CMSS1	NC_019458.2	BIO16	-0.766963	IST	0.309965
CTNNA2	NC_019460.2	BIO16	-0.829646	IST	0.281283
CTNNA3	NC_019482.2	BIO09	-0.792156	BGS	0.301949
CWC27	NC_019473.2	BIO16	-0.747001	IST	0.300683
DAB1	NC_019458.2	BIO11	0.85191	LPG	0.133902
DCLK2	NC_019474.2	BIO16	-0.830677	IST	0.285
DIO1	NC_019458.2	BIO09	-0.868808	BGS	0.215614
DLGAP2	NC_019483.2	BIO16	-0.760192	IST	0.281762
DOCK1	NC_019479.2	BIO16	-0.716794	IST	0.284694
DYDC1	NC_019482.2	BIO16	-0.724818	IST	0.298582
DYDC2	NC_019482.2	BIO16	-0.724818	IST	0.298582
E2F3	NC_019477.2	BIO16	-0.748593	IST	0.319993
EAF1	NC_019458.2	BIO16	-0.799631	IST	0.350998
EBF3	NC_019479.2	BIO16	-0.817492	IST	0.332627
ELMOD3	NC_019460.2	aridity_annual-mean	0.841753	IST	0.310925
ELMOD3	NC_019460.2	aridity_annual-mean	0.841753	MAS	0.21988
EPAS1	NC_019460.2	BIO16	-0.734611	IST	0.286683
EPSTI1	NC_019467.2	BIO16	-0.807073	IST	0.347036
EPSTI1	NC_019467.2	BIO16	-0.778078	IST	0.347036
FAM126B	NC_019459.2	BIO09	-0.780759	BGS	0.228703
FAM126B	NC_019459.2	BIO09	-0.780759	BLS	0.194645
FAM184A	NC_019465.2	BIO16	-0.748313	IST	0.330965
FAS	NC_019479.2	BIO16	-0.737936	IST	0.311181
FBXO28	NC_019469.2	BIO16	-0.783502	IST	0.312944
FBXO7	NC_019460.2	BIO16	-0.732763	IST	0.280208
FHIT	NC_019476.2	BIO09	-0.851503	BGS	0.335919
FILIP1L	NC_019458.2	BIO16	-0.766963	IST	0.309965
FTO	NC_019471.2	BIO16	-0.761948	SMN	0.14215
NA	NC_019471.2	BIO16	-0.761948	SMN	0.132954
GABRG3	NC_019475.2	BIO09	-0.811639	BGS	0.217919
GALNTL6	NC_019459.2	BIO16	-0.736704	IST	0.312292
GLRA1	NC_019462.2	BIO09	-0.797743	BGS	0.268532
GMPR2	NC_019464.2	BIO16	-0.756409	IST	0.337187
GPHN	NC_019464.2	BIO16	-0.846445	IST	0.268204
GPLD1	NC_019477.2	BIO16	-0.784668	IST	0.42242
GPR12	NC_019467.2	BIO16	-0.77516	IST	0.411537
GRHL2	NC_019466.2	BIO16	-0.755647	IST	0.427488
HNMT	NC_019459.2	BIO16	-0.740046	SPV	0.160708
HSPB11	NC_019458.2	BIO09	-0.868808	BGS	0.215614
ID1	NC_019470.2	aridity_annual-mean	0.825225	MAS	0.190434
IGIP	NC_019462.2	aridity_annual-mean	0.82694	MAS	0.195075
JARID2	NC_019477.2	BIO16	-0.779418	IST	0.329569
KDM2A	NC_019478.2	BIO11	0.829827	LPG	0.127953
KIAA0355	NC_019471.2	BIO16	-0.775132	SPV	0.153658
KIF13A	NC_019477.2	BIO16	-0.732552	ODL	0.159384
KLHL29	NC_019460.2	BIO16	-0.760828	IST	0.281633
LOC101105320	NC_019460.2	BIO16	-0.769071	IST	0.494586
LOC101106282	NC_019472.2	BIO16	-0.814625	IST	0.403016
LOC101106515	NC_019460.2	BIO16	-0.763148	IST	0.397175
LOC101109345	NC_019460.2	BIO16	-0.745426	IST	0.28813
LOC101110904	NC_019458.2	BIO16	-0.773038	IST	0.331217
LOC101118740	NC_019477.2	BIO16	-0.784668	IST	0.42242
LOC101118757	NC_019459.2	BIO16	-0.75961	IST	0.314653
LOC101122752	NC_019481.2	BIO16	-0.762395	IST	0.346756
LOC105606733	NC_019462.2	BIO11	0.854958	LPG	0.151123
LOC105608233	NC_019469.2	BIO16	-0.774795	IST	0.360536
LOC105608293	NC_019474.2	BIO11	0.923049	LPG	0.171778
LOC105609280	NC_019460.2	BIO11	0.882278	LPG	0.173842
LOC105610198	NC_019459.2	BIO09	-0.780759	BGS	0.228703
LOC105610198	NC_019459.2	BIO09	-0.780759	BLS	0.194645
LOC105611712	NC_019460.2	BIO16	-0.763148	IST	0.397175
LOC105612674	NC_019477.2	BIO16	-0.784668	IST	0.42242
LOC105613059	NC_019464.2	BIO09	-0.794502	BGS	0.270868
LOC105615794	NC_019464.2	BIO09	-0.807202	BGS	0.337889
LOC105615794	NC_019464.2	BIO09	-0.807202	BLS	0.221475
LOC105616131	NC_019467.2	BIO16	-0.778078	IST	0.347036
LOC105616563	NC_019469.2	BIO09	-0.793802	BLS	0.183949
LOC106991354	NC_019466.2	BIO16	-0.763242	IST	0.276425
LOC106991357	NC_019467.2	BIO16	-0.768522	IST	0.509994
LOC106991755	NC_019476.2	BIO16	-0.740033	IST	0.322255
LOC106991948	NC_019483.2	BIO16	-0.731429	IST	0.28327
LOXL2	NC_019459.2	BIO09	-0.837236	BGS	0.362019
LRP2BP	NC_019483.2	BIO16	-0.731429	IST	0.28327
MAP3K9	NC_019464.2	BIO16	-0.811959	SMN	0.121965
MDFIC	NC_019461.2	BIO16	-0.742965	IST	0.282014
MDP1	NC_019464.2	BIO16	-0.756409	IST	0.337187
MEGF11	NC_019464.2	BIO16	-0.733492	IST	0.293289
METTL6	NC_019458.2	BIO16	-0.799631	IST	0.350998
MFN1	NC_019458.2	BIO16	-0.716448	IST	0.278703
MGAT4A	NC_019460.2	BIO16	-0.745426	IST	0.28813
NEDD8	NC_019464.2	BIO16	-0.756409	IST	0.337187
NELL1	NC_019478.2	BIO11	0.867743	LPG	0.237316
NPAS3	NC_019475.2	BIO16	-0.73787	IST	0.290909
NRXN3	NC_019464.2	BIO11	0.852759	LPG	0.243217
ORC2	NC_019459.2	BIO09	-0.780759	BGS	0.228703
ORC2	NC_019459.2	BIO09	-0.780759	BLS	0.194645
OSBPL1A	NC_019480.2	BIO16	-0.777952	IST	0.268125
OVCH2	NC_019472.2	BIO16	-0.814625	IST	0.403016
PAK7	NC_019470.2	BIO16	-0.783958	IST	0.332929
PARD3B	NC_019459.2	BIO09	-0.800334	BGS	0.250694
PARD3B	NC_019459.2	BIO09	-0.800334	APN	0.103298
PCDH9	NC_019467.2	BIO16	-0.818795	IST	0.38142
PCDH9	NC_019467.2	BIO16	-0.780575	IST	0.38142
PDS5B	NC_019467.2	BIO16	-0.76318	IST	0.337396
PLN	NC_019465.2	BIO16	-0.765985	SPV	0.141451
PTPRF	NC_019458.2	BIO16	-0.717716	IST	0.379989
PURA	NC_019462.2	aridity_annual-mean	0.82694	MAS	0.195075
RACGAP1	NC_019460.2	BIO16	-0.767729	IST	0.281001
RASAL2	NC_019469.2	BIO16	-0.774795	IST	0.360536
RETSAT	NC_019460.2	aridity_annual-mean	0.841753	IST	0.310925
RETSAT	NC_019460.2	aridity_annual-mean	0.841753	MAS	0.21988
RNF6	NC_019467.2	aridity_annual-mean	0.828707	MAS	0.222296
RPUSD2	NC_019464.2	BIO16	-0.744061	IST	0.268373
RTN1	NC_019464.2	BIO09	-0.794502	BGS	0.270868
SEMA5A	NC_019473.2	BIO09	-0.792235	BGS	0.315516
SHISA9	NC_019481.2	BIO16	-0.76003	IST	0.266854
SLC44A5	NC_019458.2	BIO16	-0.792646	IST	0.268373
SLC6A5	NC_019478.2	BIO11	0.867743	LPG	0.237316
SLMAP	NC_019476.2	BIO09	-0.780655	BGS	0.29064
SMPD1	NC_019472.2	BIO16	-0.81695	IST	0.265061
SNX25	NC_019483.2	BIO16	-0.731429	IST	0.28327
SORCS3	NC_019479.2	BIO09	-0.783245	BGS	0.219313
SSBP2	NC_019462.2	BIO11	0.838282	LPG	0.227895
ST3GAL3	NC_019458.2	BIO16	-0.776892	IST	0.272613
SYN3	NC_019460.2	BIO16	-0.732763	IST	0.280208
TCF12	NC_019464.2	BIO16	-0.820477	IST	0.342423
TCF7L2	NC_019479.2	BIO16	-0.720048	IST	0.301507
TET2	NC_019463.2	BIO16	-0.716153	BLS	0.20098
TGM1	NC_019464.2	BIO16	-0.756409	IST	0.337187
TGOLN2	NC_019460.2	aridity_annual-mean	0.841753	IST	0.310925
TGOLN2	NC_019460.2	aridity_annual-mean	0.841753	MAS	0.21988
TINF2	NC_019464.2	BIO16	-0.756409	IST	0.337187
TM9SF1	NC_019464.2	BIO16	-0.756409	IST	0.337187
TPH2	NC_019460.2	BIO16	-0.716024	SMN	0.171278
TRIQK	NC_019466.2	BIO16	-0.763242	IST	0.276425
TRNAA-AGC	NC_019471.2	BIO16	-0.819568	IST	0.26839
TRNAC-GCA	NC_019469.2	BIO09	-0.793802	BLS	0.183949
TRNAG-CCC	NC_019479.2	BIO16	-0.720048	IST	0.301507
TRNAG-GCC	NC_019465.2	BIO16	-0.780815	IST	0.286683
TRNAS-GCU	NC_019464.2	BIO16	-0.744061	IST	0.268373
TRNAW-CCA	NC_019463.2	BIO16	-0.8211	IST	0.28327
TRNAW-CCA	NC_019463.2	BIO16	-0.8211	SMN	0.151081
TSSK4	NC_019464.2	BIO16	-0.756409	IST	0.337187
UNC50	NC_019460.2	BIO16	-0.745426	IST	0.28813
VANGL2	NC_019458.2	BIO16	-0.815263	IST	0.297065
VANGL2	NC_019458.2	BIO16	-0.818531	IST	0.297065
WWC1	NC_019462.2	BIO11	0.831668	LPG	0.28071
ZBTB1	NC_019464.2	BIO09	-0.809357	BGS	0.25281
ZBTB25	NC_019464.2	BIO09	-0.809357	BGS	0.25281
ZCWPW2	NC_019476.2	BIO16	-0.72403	IST	0.384978
ZCWPW2	NC_019476.2	BIO16	-0.840126	IST	0.384978
ZDHHC14	NC_019465.2	BIO16	-0.750383	IST	0.322668
ZNF639	NC_019458.2	BIO16	-0.716448	IST	0.278703
ZNF688	NC_019481.2	BIO16	-0.762395	IST	0.346756
ZNF689	NC_019481.2	BIO16	-0.762395	IST	0.346756

## Sheet: Table S8
Variable	Annotation	GO term description	GO term annotation ID	Genes found	Total N. of genes per term	P value	Adjusted P value	Relative enrichment	Annotation Bias	Genes
annual mean aridity	Bos taurus	negative regulation of DNA-binding transcription factor activity	GO:0043433	2	21	4.99087e-05	0.00104808	174.381	0	ID1	PURA
annual mean aridity	Bos taurus	dendritic transport of messenger ribonucleoprotein complex	GO:0098963	1	2	0.00109206	0.00764442	915.5	0	PURA
annual mean aridity	Bos taurus	lymphocyte proliferation	GO:0046651	1	2	0.00109206	0.00764442	915.5	0	PURA
annual mean aridity	Bos taurus	DNA unwinding involved in DNA replication	GO:0006268	1	10	0.00545077	0.0230162	183.1	0	PURA
annual mean aridity	Bos taurus	negative regulation of DNA-templated transcription	GO:0045892	2	220	0.00548005	0.0230162	16.6455	0	ID1	PURA
annual mean aridity	Bos taurus	retinol metabolic process	GO:0042572	1	18	0.00979424	0.0342799	101.722	0	RETSAT
annual mean aridity	Bos taurus	epithelial cell proliferation	GO:0050673	1	28	0.0152022	0.0404577	65.3929	0	PURA
annual mean aridity	Bos taurus	negative regulation of transcription by RNA polymerase II	GO:0000122	2	375	0.0154125	0.0404577	9.76533	0	ID1	PURA
annual mean aridity	Bos taurus	circadian regulation of gene expression	GO:0032922	1	37	0.0200492	0.0443598	49.4865	0	ID1
annual mean aridity	Bos taurus	negative regulation of translation	GO:0017148	1	39	0.0211237	0.0443598	46.9487	0	PURA
BIO09	Bos taurus	regulation of cytokine production	GO:0001817	2	30	0.00153736	0.0239633	33.9074	0	ZBTB25	ZBTB1
BIO09	Bos taurus	negative regulation of stem cell population maintenance	GO:1902455	1	1	0.00196614	0.0239633	508.611	0	LOXL2
BIO09	Bos taurus	negative regulation of transmission of nerve impulse	GO:0051970	1	1	0.00196614	0.0239633	508.611	0	GLRA1
BIO09	Bos taurus	regulation of voltage-gated sodium channel activity	GO:1905150	1	1	0.00196614	0.0239633	508.611	0	SLMAP
BIO09	Bos taurus	nervous system process	GO:0050877	2	34	0.00197345	0.0239633	29.9183	0	GLRA1	GABRG3
BIO09	Bos taurus	diadenosine triphosphate catabolic process	GO:0015964	1	1	0.00196614	0.0239633	508.611	0	FHIT
BIO09	Bos taurus	regulation of immune system process	GO:0002682	2	23	0.000901457	0.0239633	44.2271	0	ZBTB25	ZBTB1
BIO09	Bos taurus	chloride transport	GO:0006821	2	41	0.00286115	0.0278278	24.8103	0	GLRA1	GABRG3
BIO09	Bos taurus	response to alcohol	GO:0097305	1	2	0.00392863	0.0278278	254.306	0	GLRA1
BIO09	Bos taurus	positive regulation of adenylate cyclase activity	GO:0045762	1	2	0.00392863	0.0278278	254.306	0	AKAP5
BIO09	Bos taurus	response to copper ion	GO:0046688	1	2	0.00392863	0.0278278	254.306	0	LOXL2
BIO09	Bos taurus	regulation of membrane depolarization during cardiac muscle cell action potential	GO:1900825	1	2	0.00392863	0.0278278	254.306	0	SLMAP
BIO09	Bos taurus	endoplasmic reticulum tubular network formation	GO:0071787	1	4	0.00784267	0.0317442	127.153	0	RTN1
BIO09	Bos taurus	inhibitory postsynaptic potential	GO:0060080	1	4	0.00784267	0.0317442	127.153	0	GLRA1
BIO09	Bos taurus	chloride transmembrane transport	GO:1902476	2	67	0.00748503	0.0317442	15.1824	0	GLRA1	GABRG3
BIO09	Bos taurus	cellular response to ethanol	GO:0071361	1	4	0.00784267	0.0317442	127.153	0	GLRA1
BIO09	Bos taurus	synaptic transmission, glycinergic	GO:0060012	1	3	0.00588747	0.0317442	169.537	0	GLRA1
BIO09	Bos taurus	bundle of His cell-Purkinje myocyte adhesion involved in cell communication	GO:0086073	1	4	0.00784267	0.0317442	127.153	0	CTNNA3
BIO09	Bos taurus	purine nucleotide metabolic process	GO:0006163	1	4	0.00784267	0.0317442	127.153	0	FHIT
BIO09	Bos taurus	cellular response to zinc ion	GO:0071294	1	3	0.00588747	0.0317442	169.537	0	GLRA1
BIO09	Bos taurus	peptidyl-lysine oxidation	GO:0018057	1	4	0.00784267	0.0317442	127.153	0	LOXL2
BIO09	Bos taurus	protein localization to plasma membrane	GO:0072659	2	78	0.0100373	0.0370942	13.0413	0	FAM126B	SLMAP
BIO09	Bos taurus	negative regulation of adenylate cyclase activity	GO:0007194	1	5	0.00979424	0.0370942	101.722	0	AKAP5
BIO09	Bos taurus	establishment of centrosome localization	GO:0051660	1	6	0.0117422	0.0415484	84.7685	0	PARD3B
BIO09	Bos taurus	chemical synaptic transmission	GO:0007268	2	87	0.0123741	0.0415484	11.6922	0	CACNA1E	GLRA1
BIO09	Bos taurus	heterochromatin organization	GO:0070828	1	7	0.0136865	0.0415484	72.6587	0	LOXL2
BIO09	Bos taurus	startle response	GO:0001964	1	7	0.0136865	0.0415484	72.6587	0	GLRA1
BIO09	Bos taurus	regulation of ventricular cardiac muscle cell action potential	GO:0098911	1	7	0.0136865	0.0415484	72.6587	0	CTNNA3
BIO09	Bos taurus	hormone biosynthetic process	GO:0042446	1	8	0.0156272	0.0458039	63.5764	0	DIO1
BIO09	Bos taurus	negative regulation of proteasomal ubiquitin-dependent protein catabolic process	GO:0032435	1	9	0.0175643	0.0481603	56.5123	0	FHIT
BIO09	Bos taurus	positive regulation of chondrocyte differentiation	GO:0032332	1	9	0.0175643	0.0481603	56.5123	0	LOXL2
BIO11	Bos taurus	negative regulation of organ growth	GO:0046621	1	2	0.00152872	0.0173028	653.929	0	WWC1
BIO11	Bos taurus	negative regulation of osteoblast proliferation	GO:0033689	1	6	0.00458015	0.0173028	217.976	0	NELL1
BIO11	Bos taurus	synaptic transmission, glicinergic	GO:0060012	1	3	0.00229233	0.0173028	435.952	0	SLC6A5
BIO11	Bos taurus	protein demethylation	GO:0006482	1	6	0.00458015	0.0173028	217.976	0	KDM2A
BIO11	Bos taurus	negative regulation of transcription by competitive promoter binding	GO:0010944	1	4	0.00305543	0.0173028	326.964	0	KDM2A
BIO11	Bos taurus	ventral spinal cord development	GO:0021517	1	4	0.00305543	0.0173028	326.964	0	DAB1
BIO11	Bos taurus	lateral motor column neuron migration	GO:0097477	1	2	0.00152872	0.0173028	653.929	0	DAB1
BIO11	Bos taurus	regulation of hippo signaling	GO:0035330	1	5	0.00381804	0.0173028	261.571	0	WWC1
BIO11	Bos taurus	glycine import across plasma membrane	GO:1903804	1	2	0.00152872	0.0173028	653.929	0	SLC6A5
BIO11	Bos taurus	negative regulation of hippo signaling	GO:0035331	1	12	0.0091423	0.0310838	108.988	0	WWC1
BIO11	Bos taurus	double-strand break repair via nonhomologous end joining	GO:0006303	1	16	0.0121738	0.0344923	81.7411	0	KDM2A
BIO11	Bos taurus	negative regulation of protein catabolic process	GO:0042177	1	16	0.0121738	0.0344923	81.7411	0	NELL1
BIO11	Bos taurus	hippo signaling	GO:0035329	1	18	0.0136865	0.0357955	72.6587	0	WWC1
BIO11	Bos taurus	positive regulation of bone mineralization	GO:0030501	1	22	0.0167061	0.0405719	59.4481	0	NELL1
BIO11	Bos taurus	regulation of circadian rhythm	GO:0042752	1	24	0.0182129	0.0412825	54.494	0	KDM2A
BIO11	Bos taurus	positive regulation of osteoblast differentiation	GO:0045669	1	27	0.0204693	0.0434974	48.4392	0	NELL1
mancano homo sapiens

## Sheet: Table S9
Chromosome	Position	Comparison	AssociatedBreed
1	116785282	GDP_MER_vs_GDPbv	MER
1	116796182	GDP_MER_vs_GDPbv	MER
1	116884107	GDP_MER_vs_GDPbv	MER
1	151587879	GDP_MER_vs_GDPbv	MER
1	151620133	GDP_MER_vs_GDPbv	MER
1	151642980	GDP_MER_vs_GDPbv	MER
1	151736448	GDP_MER_vs_GDPbv	MER
1	151770767	GDP_MER_vs_GDPbv	MER
1	151810134	GDP_MER_vs_GDPbv	MER
1	151850556	GDP_MER_vs_GDPbv	MER
1	151871757	GDP_MER_vs_GDPbv	MER
1	151895086	GDP_MER_vs_GDPbv	MER
1	151957811	GDP_MER_vs_GDPbv	MER
1	151989549	GDP_MER_vs_GDPbv	MER
1	152031708	GDP_MER_vs_GDPbv	MER
1	152131708	GDP_MER_vs_GDPbv	MER
1	152218572	GDP_MER_vs_GDPbv	MER
1	152314839	GDP_MER_vs_GDPbv	MER
1	152373785	GDP_MER_vs_GDPbv	MER
1	152416527	GDP_MER_vs_GDPbv	MER
1	189586598	GDP_MER_vs_GDPbv	MER
1	189601434	GDP_MER_vs_GDPbv	MER
1	189648441	GDP_MER_vs_GDPbv	MER
1	189688303	GDP_MER_vs_GDPbv	MER
1	189694055	GDP_MER_vs_GDPbv	MER
1	189890479	GDP_MER_vs_GDPbv	MER
1	268863003	GDP_MER_vs_GDPbv	MER
1	268890199	GDP_MER_vs_GDPbv	MER
1	268954242	GDP_MER_vs_GDPbv	MER
1	269028536	GDP_MER_vs_GDPbv	MER
1	269057965	GDP_MER_vs_GDPbv	MER
2	62248688	GDP_MER_vs_GDPbv	MER
2	62282447	GDP_MER_vs_GDPbv	MER
2	62370424	GDP_MER_vs_GDPbv	MER
2	63071677	GDP_MER_vs_GDPbv	MER
2	63097210	GDP_MER_vs_GDPbv	MER
2	63111354	GDP_MER_vs_GDPbv	MER
2	63163745	GDP_MER_vs_GDPbv	MER
2	63243138	GDP_MER_vs_GDPbv	MER
2	63298274	GDP_MER_vs_GDPbv	MER
2	63478966	GDP_MER_vs_GDPbv	MER
2	63510942	GDP_MER_vs_GDPbv	MER
2	63546377	GDP_MER_vs_GDPbv	MER
2	66356243	GDP_MER_vs_GDPbv	MER
2	66547580	GDP_MER_vs_GDPbv	MER
2	66579442	GDP_MER_vs_GDPbv	MER
2	66644514	GDP_MER_vs_GDPbv	MER
2	67161544	GDP_MER_vs_GDPbv	MER
2	67203490	GDP_MER_vs_GDPbv	MER
2	67258667	GDP_MER_vs_GDPbv	MER
2	67323267	GDP_MER_vs_GDPbv	MER
2	67392408	GDP_MER_vs_GDPbv	MER
2	67422390	GDP_MER_vs_GDPbv	MER
2	144248270	GDP_MER_vs_GDPbv	MER
2	144295667	GDP_MER_vs_GDPbv	MER
2	144363116	GDP_MER_vs_GDPbv	MER
2	144400833	GDP_MER_vs_GDPbv	MER
2	144450852	GDP_MER_vs_GDPbv	MER
2	144524763	GDP_MER_vs_GDPbv	MER
2	144556936	GDP_MER_vs_GDPbv	MER
2	144597375	GDP_MER_vs_GDPbv	MER
2	144628822	GDP_MER_vs_GDPbv	MER
2	144640746	GDP_MER_vs_GDPbv	MER
2	144715744	GDP_MER_vs_GDPbv	MER
2	144824168	GDP_MER_vs_GDPbv	MER
2	144833709	GDP_MER_vs_GDPbv	MER
2	144956912	GDP_MER_vs_GDPbv	MER
2	145016917	GDP_MER_vs_GDPbv	MER
2	156135392	GDP_MER_vs_GDPbv	MER
2	156384160	GDP_MER_vs_GDPbv	MER
2	156595491	GDP_MER_vs_GDPbv	MER
2	156625807	GDP_MER_vs_GDPbv	MER
2	156718137	GDP_MER_vs_GDPbv	MER
2	167969392	GDP_MER_vs_GDPbv	MER
2	238407879	GDP_MER_vs_GDPbv	MER
2	238493813	GDP_MER_vs_GDPbv	MER
2	238561454	GDP_MER_vs_GDPbv	MER
2	238598565	GDP_MER_vs_GDPbv	MER
2	238639501	GDP_MER_vs_GDPbv	MER
2	238671348	GDP_MER_vs_GDPbv	MER
2	238827362	GDP_MER_vs_GDPbv	MER
2	238896028	GDP_MER_vs_GDPbv	MER
2	238936891	GDP_MER_vs_GDPbv	MER
2	238987744	GDP_MER_vs_GDPbv	MER
2	238994363	GDP_MER_vs_GDPbv	MER
2	239028369	GDP_MER_vs_GDPbv	MER
2	239138025	GDP_MER_vs_GDPbv	MER
2	240680051	GDP_MER_vs_GDPbv	MER
2	240717851	GDP_MER_vs_GDPbv	MER
2	240827613	GDP_MER_vs_GDPbv	MER
2	240891454	GDP_MER_vs_GDPbv	MER
2	240962291	GDP_MER_vs_GDPbv	MER
2	241017880	GDP_MER_vs_GDPbv	MER
2	241052932	GDP_MER_vs_GDPbv	MER
2	241152773	GDP_MER_vs_GDPbv	MER
2	241293561	GDP_MER_vs_GDPbv	MER
2	241366917	GDP_MER_vs_GDPbv	MER
2	241385967	GDP_MER_vs_GDPbv	MER
2	241457462	GDP_MER_vs_GDPbv	MER
2	241502298	GDP_MER_vs_GDPbv	MER
2	241598853	GDP_MER_vs_GDPbv	MER
2	241608784	GDP_MER_vs_GDPbv	MER
2	241645684	GDP_MER_vs_GDPbv	MER
2	241745529	GDP_MER_vs_GDPbv	MER
2	241836689	GDP_MER_vs_GDPbv	MER
2	241947911	GDP_MER_vs_GDPbv	MER
2	241993979	GDP_MER_vs_GDPbv	MER
2	242035790	GDP_MER_vs_GDPbv	MER
2	242182537	GDP_MER_vs_GDPbv	MER
2	242196878	GDP_MER_vs_GDPbv	MER
3	14281709	GDP_MER_vs_GDPbv	MER
3	14299064	GDP_MER_vs_GDPbv	MER
3	14359230	GDP_MER_vs_GDPbv	MER
3	14723060	GDP_MER_vs_GDPbv	MER
3	131097703	GDP_MER_vs_GDPbv	MER
3	131159586	GDP_MER_vs_GDPbv	MER
3	131211911	GDP_MER_vs_GDPbv	MER
3	131220126	GDP_MER_vs_GDPbv	MER
3	131292423	GDP_MER_vs_GDPbv	MER
3	131329608	GDP_MER_vs_GDPbv	MER
3	131369061	GDP_MER_vs_GDPbv	MER
3	131557953	GDP_MER_vs_GDPbv	MER
3	131577718	GDP_MER_vs_GDPbv	MER
3	131652849	GDP_MER_vs_GDPbv	MER
3	131661481	GDP_MER_vs_GDPbv	MER
3	131753275	GDP_MER_vs_GDPbv	MER
3	132089313	GDP_MER_vs_GDPbv	MER
3	134500337	GDP_MER_vs_GDPbv	MER
3	134512583	GDP_MER_vs_GDPbv	MER
3	134545832	GDP_MER_vs_GDPbv	MER
3	134638956	GDP_MER_vs_GDPbv	MER
3	138356082	GDP_MER_vs_GDPbv	MER
3	138393863	GDP_MER_vs_GDPbv	MER
3	138480120	GDP_MER_vs_GDPbv	MER
3	138547009	GDP_MER_vs_GDPbv	MER
3	138585464	GDP_MER_vs_GDPbv	MER
3	138604409	GDP_MER_vs_GDPbv	MER
3	138686190	GDP_MER_vs_GDPbv	MER
3	138737218	GDP_MER_vs_GDPbv	MER
3	138961282	GDP_MER_vs_GDPbv	MER
3	138993832	GDP_MER_vs_GDPbv	MER
3	139014302	GDP_MER_vs_GDPbv	MER
3	139156479	GDP_MER_vs_GDPbv	MER
3	139181155	GDP_MER_vs_GDPbv	MER
3	139269667	GDP_MER_vs_GDPbv	MER
3	139397886	GDP_MER_vs_GDPbv	MER
3	139436660	GDP_MER_vs_GDPbv	MER
3	139479517	GDP_MER_vs_GDPbv	MER
3	139512638	GDP_MER_vs_GDPbv	MER
3	139564622	GDP_MER_vs_GDPbv	MER
3	139622618	GDP_MER_vs_GDPbv	MER
3	139640630	GDP_MER_vs_GDPbv	MER
3	139724363	GDP_MER_vs_GDPbv	MER
3	139756808	GDP_MER_vs_GDPbv	MER
3	139774416	GDP_MER_vs_GDPbv	MER
3	159137421	GDP_MER_vs_GDPbv	MER
3	159211332	GDP_MER_vs_GDPbv	MER
3	159275589	GDP_MER_vs_GDPbv	MER
3	159319126	GDP_MER_vs_GDPbv	MER
3	159353672	GDP_MER_vs_GDPbv	MER
3	159389794	GDP_MER_vs_GDPbv	MER
3	159451283	GDP_MER_vs_GDPbv	MER
3	159463895	GDP_MER_vs_GDPbv	MER
3	159540252	GDP_MER_vs_GDPbv	MER
3	159587395	GDP_MER_vs_GDPbv	MER
3	159608897	GDP_MER_vs_GDPbv	MER
3	159662548	GDP_MER_vs_GDPbv	MER
3	159698358	GDP_MER_vs_GDPbv	MER
3	159753278	GDP_MER_vs_GDPbv	MER
3	160010848	GDP_MER_vs_GDPbv	MER
3	160079478	GDP_MER_vs_GDPbv	MER
3	160096319	GDP_MER_vs_GDPbv	MER
3	160108899	GDP_MER_vs_GDPbv	MER
3	160200842	GDP_MER_vs_GDPbv	MER
3	160336277	GDP_MER_vs_GDPbv	MER
3	160393459	GDP_MER_vs_GDPbv	MER
3	160437108	GDP_MER_vs_GDPbv	MER
3	160475937	GDP_MER_vs_GDPbv	MER
3	160509875	GDP_MER_vs_GDPbv	MER
3	160545870	GDP_MER_vs_GDPbv	MER
3	160583547	GDP_MER_vs_GDPbv	MER
3	160627504	GDP_MER_vs_GDPbv	MER
3	160704017	GDP_MER_vs_GDPbv	MER
3	160782820	GDP_MER_vs_GDPbv	MER
3	160837635	GDP_MER_vs_GDPbv	MER
3	160923432	GDP_MER_vs_GDPbv	MER
3	160969570	GDP_MER_vs_GDPbv	MER
3	161195850	GDP_MER_vs_GDPbv	MER
3	161237238	GDP_MER_vs_GDPbv	MER
3	161290997	GDP_MER_vs_GDPbv	MER
3	174019326	GDP_MER_vs_GDPbv	MER
3	174126706	GDP_MER_vs_GDPbv	MER
3	174159939	GDP_MER_vs_GDPbv	MER
3	174206167	GDP_MER_vs_GDPbv	MER
3	174223920	GDP_MER_vs_GDPbv	MER
3	174294536	GDP_MER_vs_GDPbv	MER
3	174377776	GDP_MER_vs_GDPbv	MER
3	174430430	GDP_MER_vs_GDPbv	MER
3	174444331	GDP_MER_vs_GDPbv	MER
3	174477792	GDP_MER_vs_GDPbv	MER
3	174502809	GDP_MER_vs_GDPbv	MER
3	174546687	GDP_MER_vs_GDPbv	MER
3	174604813	GDP_MER_vs_GDPbv	MER
3	174655984	GDP_MER_vs_GDPbv	MER
3	174676199	GDP_MER_vs_GDPbv	MER
3	174745822	GDP_MER_vs_GDPbv	MER
3	174803726	GDP_MER_vs_GDPbv	MER
3	174823298	GDP_MER_vs_GDPbv	MER
3	174836376	GDP_MER_vs_GDPbv	MER
3	174897882	GDP_MER_vs_GDPbv	MER
3	174961050	GDP_MER_vs_GDPbv	MER
3	174996923	GDP_MER_vs_GDPbv	MER
3	175266233	GDP_MER_vs_GDPbv	MER
3	175290609	GDP_MER_vs_GDPbv	MER
3	175313309	GDP_MER_vs_GDPbv	MER
3	175357060	GDP_MER_vs_GDPbv	MER
3	175368067	GDP_MER_vs_GDPbv	MER
3	175415023	GDP_MER_vs_GDPbv	MER
3	175443176	GDP_MER_vs_GDPbv	MER
3	175450057	GDP_MER_vs_GDPbv	MER
3	175479087	GDP_MER_vs_GDPbv	MER
3	175526134	GDP_MER_vs_GDPbv	MER
3	175577438	GDP_MER_vs_GDPbv	MER
3	175635371	GDP_MER_vs_GDPbv	MER
3	221787543	GDP_MER_vs_GDPbv	MER
3	221817937	GDP_MER_vs_GDPbv	MER
3	221865029	GDP_MER_vs_GDPbv	MER
3	221926893	GDP_MER_vs_GDPbv	MER
3	221955681	GDP_MER_vs_GDPbv	MER
3	221972784	GDP_MER_vs_GDPbv	MER
3	222033846	GDP_MER_vs_GDPbv	MER
3	222068056	GDP_MER_vs_GDPbv	MER
3	222099883	GDP_MER_vs_GDPbv	MER
3	222127616	GDP_MER_vs_GDPbv	MER
3	222134927	GDP_MER_vs_GDPbv	MER
3	222209162	GDP_MER_vs_GDPbv	MER
3	222258507	GDP_MER_vs_GDPbv	MER
3	222386125	GDP_MER_vs_GDPbv	MER
3	222473726	GDP_MER_vs_GDPbv	MER
3	222557577	GDP_MER_vs_GDPbv	MER
3	222577804	GDP_MER_vs_GDPbv	MER
3	222724442	GDP_MER_vs_GDPbv	MER
3	222785402	GDP_MER_vs_GDPbv	MER
3	222829593	GDP_MER_vs_GDPbv	MER
3	222868382	GDP_MER_vs_GDPbv	MER
4	69367542	GDP_MER_vs_GDPbv	MER
4	69375987	GDP_MER_vs_GDPbv	MER
4	69440673	GDP_MER_vs_GDPbv	MER
5	1232969	GDP_MER_vs_GDPbv	MER
5	1411853	GDP_MER_vs_GDPbv	MER
5	1490798	GDP_MER_vs_GDPbv	MER
5	1568594	GDP_MER_vs_GDPbv	MER
5	1604070	GDP_MER_vs_GDPbv	MER
5	1646248	GDP_MER_vs_GDPbv	MER
5	1683862	GDP_MER_vs_GDPbv	MER
5	1719955	GDP_MER_vs_GDPbv	MER
5	1778079	GDP_MER_vs_GDPbv	MER
5	1824101	GDP_MER_vs_GDPbv	MER
5	1900914	GDP_MER_vs_GDPbv	MER
5	2033388	GDP_MER_vs_GDPbv	MER
5	2088955	GDP_MER_vs_GDPbv	MER
5	2160414	GDP_MER_vs_GDPbv	MER
5	2226628	GDP_MER_vs_GDPbv	MER
6	105337379	GDP_MER_vs_GDPbv	MER
6	105849085	GDP_MER_vs_GDPbv	MER
6	105865584	GDP_MER_vs_GDPbv	MER
7	15275515	GDP_MER_vs_GDPbv	MER
7	77140456	GDP_MER_vs_GDPbv	MER
7	77225300	GDP_MER_vs_GDPbv	MER
7	77320838	GDP_MER_vs_GDPbv	MER
7	77398443	GDP_MER_vs_GDPbv	MER
8	12854217	GDP_MER_vs_GDPbv	MER
8	12884335	GDP_MER_vs_GDPbv	MER
8	12922099	GDP_MER_vs_GDPbv	MER
8	12979551	GDP_MER_vs_GDPbv	MER
8	13120875	GDP_MER_vs_GDPbv	MER
8	13130347	GDP_MER_vs_GDPbv	MER
8	13150235	GDP_MER_vs_GDPbv	MER
8	13198036	GDP_MER_vs_GDPbv	MER
8	13206827	GDP_MER_vs_GDPbv	MER
8	13268038	GDP_MER_vs_GDPbv	MER
8	13309508	GDP_MER_vs_GDPbv	MER
8	13341620	GDP_MER_vs_GDPbv	MER
8	13377056	GDP_MER_vs_GDPbv	MER
8	13421939	GDP_MER_vs_GDPbv	MER
8	13433471	GDP_MER_vs_GDPbv	MER
8	13457382	GDP_MER_vs_GDPbv	MER
8	13482739	GDP_MER_vs_GDPbv	MER
8	13577395	GDP_MER_vs_GDPbv	MER
8	13602235	GDP_MER_vs_GDPbv	MER
10	10083043	GDP_MER_vs_GDPbv	MER
10	10129519	GDP_MER_vs_GDPbv	MER
10	10177112	GDP_MER_vs_GDPbv	MER
10	10207134	GDP_MER_vs_GDPbv	MER
10	10248353	GDP_MER_vs_GDPbv	MER
10	10279758	GDP_MER_vs_GDPbv	MER
10	10310665	GDP_MER_vs_GDPbv	MER
10	10347148	GDP_MER_vs_GDPbv	MER
10	10457032	GDP_MER_vs_GDPbv	MER
10	10507197	GDP_MER_vs_GDPbv	MER
10	10537627	GDP_MER_vs_GDPbv	MER
10	10605648	GDP_MER_vs_GDPbv	MER
10	10707703	GDP_MER_vs_GDPbv	MER
10	10775975	GDP_MER_vs_GDPbv	MER
10	10814486	GDP_MER_vs_GDPbv	MER
10	10850676	GDP_MER_vs_GDPbv	MER
10	22470587	GDP_MER_vs_GDPbv	MER
10	22492457	GDP_MER_vs_GDPbv	MER
10	22525237	GDP_MER_vs_GDPbv	MER
10	22577304	GDP_MER_vs_GDPbv	MER
10	22635891	GDP_MER_vs_GDPbv	MER
10	22698473	GDP_MER_vs_GDPbv	MER
10	22753751	GDP_MER_vs_GDPbv	MER
10	22850189	GDP_MER_vs_GDPbv	MER
10	74453910	GDP_MER_vs_GDPbv	MER
10	74470250	GDP_MER_vs_GDPbv	MER
10	74560067	GDP_MER_vs_GDPbv	MER
10	74680924	GDP_MER_vs_GDPbv	MER
10	74821877	GDP_MER_vs_GDPbv	MER
11	21546620	GDP_MER_vs_GDPbv	MER
17	11543022	GDP_MER_vs_GDPbv	MER
17	33103113	GDP_MER_vs_GDPbv	MER
17	33178118	GDP_MER_vs_GDPbv	MER
17	38640661	GDP_MER_vs_GDPbv	MER
17	39174338	GDP_MER_vs_GDPbv	MER
17	39230110	GDP_MER_vs_GDPbv	MER
17	39310445	GDP_MER_vs_GDPbv	MER
17	39326290	GDP_MER_vs_GDPbv	MER
17	39374454	GDP_MER_vs_GDPbv	MER
17	39699216	GDP_MER_vs_GDPbv	MER
17	39735698	GDP_MER_vs_GDPbv	MER
17	39773885	GDP_MER_vs_GDPbv	MER
17	39816246	GDP_MER_vs_GDPbv	MER
17	39968785	GDP_MER_vs_GDPbv	MER
17	40009679	GDP_MER_vs_GDPbv	MER
17	40092990	GDP_MER_vs_GDPbv	MER
17	40135554	GDP_MER_vs_GDPbv	MER
17	40185326	GDP_MER_vs_GDPbv	MER
17	40212388	GDP_MER_vs_GDPbv	MER
17	40239757	GDP_MER_vs_GDPbv	MER
19	57248269	GDP_MER_vs_GDPbv	MER
19	57261347	GDP_MER_vs_GDPbv	MER
19	57417520	GDP_MER_vs_GDPbv	MER
19	57452394	GDP_MER_vs_GDPbv	MER
19	57489437	GDP_MER_vs_GDPbv	MER
19	57552255	GDP_MER_vs_GDPbv	MER
19	57563194	GDP_MER_vs_GDPbv	MER
19	57583542	GDP_MER_vs_GDPbv	MER
19	57653090	GDP_MER_vs_GDPbv	MER
19	57681292	GDP_MER_vs_GDPbv	MER
20	929653	GDP_MER_vs_GDPbv	MER
20	1174374	GDP_MER_vs_GDPbv	MER
20	1248337	GDP_MER_vs_GDPbv	MER
20	1283416	GDP_MER_vs_GDPbv	MER
20	1318459	GDP_MER_vs_GDPbv	MER
20	1376533	GDP_MER_vs_GDPbv	MER
20	1402438	GDP_MER_vs_GDPbv	MER
20	1434535	GDP_MER_vs_GDPbv	MER
20	1481501	GDP_MER_vs_GDPbv	MER
20	1494428	GDP_MER_vs_GDPbv	MER
20	1618403	GDP_MER_vs_GDPbv	MER
20	1634134	GDP_MER_vs_GDPbv	MER
20	1705469	GDP_MER_vs_GDPbv	MER
20	1897016	GDP_MER_vs_GDPbv	MER
20	1951403	GDP_MER_vs_GDPbv	MER
20	2015165	GDP_MER_vs_GDPbv	MER
20	2201241	GDP_MER_vs_GDPbv	MER
20	2332200	GDP_MER_vs_GDPbv	MER
20	2759219	GDP_MER_vs_GDPbv	MER
20	2775898	GDP_MER_vs_GDPbv	MER
26	10835708	GDP_MER_vs_GDPbv	MER
26	37026448	GDP_MER_vs_GDPbv	MER
26	37072772	GDP_MER_vs_GDPbv	MER
26	37126638	GDP_MER_vs_GDPbv	MER
26	37146878	GDP_MER_vs_GDPbv	MER
26	37225502	GDP_MER_vs_GDPbv	MER
26	41643026	GDP_MER_vs_GDPbv	MER
26	41661985	GDP_MER_vs_GDPbv	MER
26	41724257	GDP_MER_vs_GDPbv	MER
26	41779635	GDP_MER_vs_GDPbv	MER
26	41788490	GDP_MER_vs_GDPbv	MER
26	41827490	GDP_MER_vs_GDPbv	MER
26	41908170	GDP_MER_vs_GDPbv	MER
26	41943932	GDP_MER_vs_GDPbv	MER
26	42033312	GDP_MER_vs_GDPbv	MER
26	42269881	GDP_MER_vs_GDPbv	MER
26	42276747	GDP_MER_vs_GDPbv	MER
26	42307878	GDP_MER_vs_GDPbv	MER
26	42361672	GDP_MER_vs_GDPbv	MER
26	42385207	GDP_MER_vs_GDPbv	MER
26	42431214	GDP_MER_vs_GDPbv	MER
26	42463613	GDP_MER_vs_GDPbv	MER
26	42502633	GDP_MER_vs_GDPbv	MER
26	42536735	GDP_MER_vs_GDPbv	MER
26	42571745	GDP_MER_vs_GDPbv	MER
26	42650302	GDP_MER_vs_GDPbv	MER
26	42686778	GDP_MER_vs_GDPbv	MER
26	42736024	GDP_MER_vs_GDPbv	MER
26	42822387	GDP_MER_vs_GDPbv	MER
1	45514168	GDP_MER_vs_GDPbv	GDPbv
1	45569619	GDP_MER_vs_GDPbv	GDPbv
1	45599713	GDP_MER_vs_GDPbv	GDPbv
1	45665836	GDP_MER_vs_GDPbv	GDPbv
1	45713549	GDP_MER_vs_GDPbv	GDPbv
1	46009698	GDP_MER_vs_GDPbv	GDPbv
1	46053424	GDP_MER_vs_GDPbv	GDPbv
1	46108511	GDP_MER_vs_GDPbv	GDPbv
1	46265463	GDP_MER_vs_GDPbv	GDPbv
1	46316631	GDP_MER_vs_GDPbv	GDPbv
2	107334302	GDP_MER_vs_GDPbv	GDPbv
2	107340792	GDP_MER_vs_GDPbv	GDPbv
2	107350009	GDP_MER_vs_GDPbv	GDPbv
2	107402905	GDP_MER_vs_GDPbv	GDPbv
2	107458229	GDP_MER_vs_GDPbv	GDPbv
2	107493683	GDP_MER_vs_GDPbv	GDPbv
2	107520373	GDP_MER_vs_GDPbv	GDPbv
2	107573936	GDP_MER_vs_GDPbv	GDPbv
2	107636380	GDP_MER_vs_GDPbv	GDPbv
2	174876582	GDP_MER_vs_GDPbv	GDPbv
2	174919273	GDP_MER_vs_GDPbv	GDPbv
2	175004973	GDP_MER_vs_GDPbv	GDPbv
2	175091617	GDP_MER_vs_GDPbv	GDPbv
2	175113005	GDP_MER_vs_GDPbv	GDPbv
2	175148068	GDP_MER_vs_GDPbv	GDPbv
2	175252195	GDP_MER_vs_GDPbv	GDPbv
2	175270952	GDP_MER_vs_GDPbv	GDPbv
2	175328967	GDP_MER_vs_GDPbv	GDPbv
2	175369844	GDP_MER_vs_GDPbv	GDPbv
2	197184947	GDP_MER_vs_GDPbv	GDPbv
2	197254026	GDP_MER_vs_GDPbv	GDPbv
2	197423191	GDP_MER_vs_GDPbv	GDPbv
2	197476395	GDP_MER_vs_GDPbv	GDPbv
2	197521714	GDP_MER_vs_GDPbv	GDPbv
3	20174858	GDP_MER_vs_GDPbv	GDPbv
3	20234992	GDP_MER_vs_GDPbv	GDPbv
3	20243162	GDP_MER_vs_GDPbv	GDPbv
3	20291960	GDP_MER_vs_GDPbv	GDPbv
3	20407474	GDP_MER_vs_GDPbv	GDPbv
3	20508250	GDP_MER_vs_GDPbv	GDPbv
3	76844816	GDP_MER_vs_GDPbv	GDPbv
3	76884163	GDP_MER_vs_GDPbv	GDPbv
3	76895707	GDP_MER_vs_GDPbv	GDPbv
3	76955335	GDP_MER_vs_GDPbv	GDPbv
3	76995493	GDP_MER_vs_GDPbv	GDPbv
4	26293737	GDP_MER_vs_GDPbv	GDPbv
4	26305564	GDP_MER_vs_GDPbv	GDPbv
4	26396029	GDP_MER_vs_GDPbv	GDPbv
4	26431570	GDP_MER_vs_GDPbv	GDPbv
4	97751115	GDP_MER_vs_GDPbv	GDPbv
5	78554837	GDP_MER_vs_GDPbv	GDPbv
5	78684833	GDP_MER_vs_GDPbv	GDPbv
5	78743328	GDP_MER_vs_GDPbv	GDPbv
5	78764805	GDP_MER_vs_GDPbv	GDPbv
5	95767604	GDP_MER_vs_GDPbv	GDPbv
5	95807683	GDP_MER_vs_GDPbv	GDPbv
5	95846981	GDP_MER_vs_GDPbv	GDPbv
5	95871827	GDP_MER_vs_GDPbv	GDPbv
5	95970433	GDP_MER_vs_GDPbv	GDPbv
5	96007442	GDP_MER_vs_GDPbv	GDPbv
5	96055556	GDP_MER_vs_GDPbv	GDPbv
5	96222373	GDP_MER_vs_GDPbv	GDPbv
5	96379845	GDP_MER_vs_GDPbv	GDPbv
5	96424263	GDP_MER_vs_GDPbv	GDPbv
5	96442900	GDP_MER_vs_GDPbv	GDPbv
5	96504080	GDP_MER_vs_GDPbv	GDPbv
5	96536788	GDP_MER_vs_GDPbv	GDPbv
5	96745099	GDP_MER_vs_GDPbv	GDPbv
5	96775620	GDP_MER_vs_GDPbv	GDPbv
5	96801306	GDP_MER_vs_GDPbv	GDPbv
5	96878447	GDP_MER_vs_GDPbv	GDPbv
5	96918123	GDP_MER_vs_GDPbv	GDPbv
5	97014716	GDP_MER_vs_GDPbv	GDPbv
5	97051724	GDP_MER_vs_GDPbv	GDPbv
5	97058489	GDP_MER_vs_GDPbv	GDPbv
5	97124543	GDP_MER_vs_GDPbv	GDPbv
5	97179092	GDP_MER_vs_GDPbv	GDPbv
5	97233420	GDP_MER_vs_GDPbv	GDPbv
5	97287616	GDP_MER_vs_GDPbv	GDPbv
5	97335646	GDP_MER_vs_GDPbv	GDPbv
5	97413377	GDP_MER_vs_GDPbv	GDPbv
6	27810897	GDP_MER_vs_GDPbv	GDPbv
6	27865100	GDP_MER_vs_GDPbv	GDPbv
6	27911922	GDP_MER_vs_GDPbv	GDPbv
6	28739062	GDP_MER_vs_GDPbv	GDPbv
6	29175277	GDP_MER_vs_GDPbv	GDPbv
6	29233767	GDP_MER_vs_GDPbv	GDPbv
6	29243611	GDP_MER_vs_GDPbv	GDPbv
6	29269265	GDP_MER_vs_GDPbv	GDPbv
6	29306169	GDP_MER_vs_GDPbv	GDPbv
6	29326583	GDP_MER_vs_GDPbv	GDPbv
6	29597740	GDP_MER_vs_GDPbv	GDPbv
6	29711724	GDP_MER_vs_GDPbv	GDPbv
6	29746175	GDP_MER_vs_GDPbv	GDPbv
6	29784563	GDP_MER_vs_GDPbv	GDPbv
6	30025516	GDP_MER_vs_GDPbv	GDPbv
6	30126410	GDP_MER_vs_GDPbv	GDPbv
6	30153192	GDP_MER_vs_GDPbv	GDPbv
6	30208043	GDP_MER_vs_GDPbv	GDPbv
6	30221034	GDP_MER_vs_GDPbv	GDPbv
6	30239310	GDP_MER_vs_GDPbv	GDPbv
6	30334024	GDP_MER_vs_GDPbv	GDPbv
6	30411203	GDP_MER_vs_GDPbv	GDPbv
6	30421965	GDP_MER_vs_GDPbv	GDPbv
6	30466831	GDP_MER_vs_GDPbv	GDPbv
6	30480469	GDP_MER_vs_GDPbv	GDPbv
6	30508550	GDP_MER_vs_GDPbv	GDPbv
6	30563087	GDP_MER_vs_GDPbv	GDPbv
6	30640144	GDP_MER_vs_GDPbv	GDPbv
6	30692803	GDP_MER_vs_GDPbv	GDPbv
6	30796754	GDP_MER_vs_GDPbv	GDPbv
6	30862391	GDP_MER_vs_GDPbv	GDPbv
6	30967377	GDP_MER_vs_GDPbv	GDPbv
6	30994255	GDP_MER_vs_GDPbv	GDPbv
6	31053605	GDP_MER_vs_GDPbv	GDPbv
6	31124736	GDP_MER_vs_GDPbv	GDPbv
6	31186026	GDP_MER_vs_GDPbv	GDPbv
6	31206267	GDP_MER_vs_GDPbv	GDPbv
6	31363954	GDP_MER_vs_GDPbv	GDPbv
6	31386726	GDP_MER_vs_GDPbv	GDPbv
6	31457545	GDP_MER_vs_GDPbv	GDPbv
6	31558745	GDP_MER_vs_GDPbv	GDPbv
6	31664819	GDP_MER_vs_GDPbv	GDPbv
6	31759089	GDP_MER_vs_GDPbv	GDPbv
6	31789995	GDP_MER_vs_GDPbv	GDPbv
6	31868559	GDP_MER_vs_GDPbv	GDPbv
7	71799974	GDP_MER_vs_GDPbv	GDPbv
8	81619652	GDP_MER_vs_GDPbv	GDPbv
8	81658034	GDP_MER_vs_GDPbv	GDPbv
8	81712127	GDP_MER_vs_GDPbv	GDPbv
8	81744711	GDP_MER_vs_GDPbv	GDPbv
8	81788325	GDP_MER_vs_GDPbv	GDPbv
8	81805012	GDP_MER_vs_GDPbv	GDPbv
8	82047948	GDP_MER_vs_GDPbv	GDPbv
8	82055651	GDP_MER_vs_GDPbv	GDPbv
8	82152131	GDP_MER_vs_GDPbv	GDPbv
8	82201340	GDP_MER_vs_GDPbv	GDPbv
8	82308039	GDP_MER_vs_GDPbv	GDPbv
8	82345613	GDP_MER_vs_GDPbv	GDPbv
8	82464503	GDP_MER_vs_GDPbv	GDPbv
8	82491887	GDP_MER_vs_GDPbv	GDPbv
8	82573713	GDP_MER_vs_GDPbv	GDPbv
8	82653337	GDP_MER_vs_GDPbv	GDPbv
10	31484367	GDP_MER_vs_GDPbv	GDPbv
10	31508569	GDP_MER_vs_GDPbv	GDPbv
10	31575000	GDP_MER_vs_GDPbv	GDPbv
12	58182711	GDP_MER_vs_GDPbv	GDPbv
12	58242166	GDP_MER_vs_GDPbv	GDPbv
12	58283352	GDP_MER_vs_GDPbv	GDPbv
12	58319676	GDP_MER_vs_GDPbv	GDPbv
12	58365844	GDP_MER_vs_GDPbv	GDPbv
12	58410632	GDP_MER_vs_GDPbv	GDPbv
12	58497447	GDP_MER_vs_GDPbv	GDPbv
12	58546376	GDP_MER_vs_GDPbv	GDPbv
12	58604160	GDP_MER_vs_GDPbv	GDPbv
12	58685381	GDP_MER_vs_GDPbv	GDPbv
12	58716051	GDP_MER_vs_GDPbv	GDPbv
12	58751841	GDP_MER_vs_GDPbv	GDPbv
12	58791370	GDP_MER_vs_GDPbv	GDPbv
12	58856972	GDP_MER_vs_GDPbv	GDPbv
12	58917556	GDP_MER_vs_GDPbv	GDPbv
12	59021348	GDP_MER_vs_GDPbv	GDPbv
12	59070771	GDP_MER_vs_GDPbv	GDPbv
12	59124752	GDP_MER_vs_GDPbv	GDPbv
12	59203101	GDP_MER_vs_GDPbv	GDPbv
12	59227030	GDP_MER_vs_GDPbv	GDPbv
12	60249324	GDP_MER_vs_GDPbv	GDPbv
12	60289070	GDP_MER_vs_GDPbv	GDPbv
12	60314687	GDP_MER_vs_GDPbv	GDPbv
12	61033546	GDP_MER_vs_GDPbv	GDPbv
12	61089821	GDP_MER_vs_GDPbv	GDPbv
12	61138958	GDP_MER_vs_GDPbv	GDPbv
12	61199489	GDP_MER_vs_GDPbv	GDPbv
12	61328223	GDP_MER_vs_GDPbv	GDPbv
12	61463178	GDP_MER_vs_GDPbv	GDPbv
12	61485504	GDP_MER_vs_GDPbv	GDPbv
12	61551171	GDP_MER_vs_GDPbv	GDPbv
12	61565084	GDP_MER_vs_GDPbv	GDPbv
13	18762113	GDP_MER_vs_GDPbv	GDPbv
13	18806069	GDP_MER_vs_GDPbv	GDPbv
13	18919011	GDP_MER_vs_GDPbv	GDPbv
13	18928262	GDP_MER_vs_GDPbv	GDPbv
13	19027910	GDP_MER_vs_GDPbv	GDPbv
13	19312362	GDP_MER_vs_GDPbv	GDPbv
13	19362905	GDP_MER_vs_GDPbv	GDPbv
13	24059984	GDP_MER_vs_GDPbv	GDPbv
13	24105520	GDP_MER_vs_GDPbv	GDPbv
13	24233510	GDP_MER_vs_GDPbv	GDPbv
13	24294940	GDP_MER_vs_GDPbv	GDPbv
13	24301763	GDP_MER_vs_GDPbv	GDPbv
13	24464811	GDP_MER_vs_GDPbv	GDPbv
13	25798257	GDP_MER_vs_GDPbv	GDPbv
13	25848146	GDP_MER_vs_GDPbv	GDPbv
13	35998000	GDP_MER_vs_GDPbv	GDPbv
13	36086764	GDP_MER_vs_GDPbv	GDPbv
13	36194266	GDP_MER_vs_GDPbv	GDPbv
13	36372336	GDP_MER_vs_GDPbv	GDPbv
13	36475668	GDP_MER_vs_GDPbv	GDPbv
13	36504021	GDP_MER_vs_GDPbv	GDPbv
13	36542947	GDP_MER_vs_GDPbv	GDPbv
13	36590795	GDP_MER_vs_GDPbv	GDPbv
13	36611829	GDP_MER_vs_GDPbv	GDPbv
13	36634173	GDP_MER_vs_GDPbv	GDPbv
13	36735225	GDP_MER_vs_GDPbv	GDPbv
13	36783203	GDP_MER_vs_GDPbv	GDPbv
13	36967646	GDP_MER_vs_GDPbv	GDPbv
13	37056621	GDP_MER_vs_GDPbv	GDPbv
13	37087242	GDP_MER_vs_GDPbv	GDPbv
13	37255702	GDP_MER_vs_GDPbv	GDPbv
13	37285838	GDP_MER_vs_GDPbv	GDPbv
13	37583271	GDP_MER_vs_GDPbv	GDPbv
13	37642453	GDP_MER_vs_GDPbv	GDPbv
13	37652699	GDP_MER_vs_GDPbv	GDPbv
13	37699927	GDP_MER_vs_GDPbv	GDPbv
13	37805169	GDP_MER_vs_GDPbv	GDPbv
13	37865211	GDP_MER_vs_GDPbv	GDPbv
13	37925888	GDP_MER_vs_GDPbv	GDPbv
13	37979568	GDP_MER_vs_GDPbv	GDPbv
13	38039817	GDP_MER_vs_GDPbv	GDPbv
13	38106852	GDP_MER_vs_GDPbv	GDPbv
13	38201371	GDP_MER_vs_GDPbv	GDPbv
13	38247571	GDP_MER_vs_GDPbv	GDPbv
13	38376205	GDP_MER_vs_GDPbv	GDPbv
13	38414641	GDP_MER_vs_GDPbv	GDPbv
13	38463912	GDP_MER_vs_GDPbv	GDPbv
13	38501935	GDP_MER_vs_GDPbv	GDPbv
13	38521249	GDP_MER_vs_GDPbv	GDPbv
13	38573646	GDP_MER_vs_GDPbv	GDPbv
13	38684622	GDP_MER_vs_GDPbv	GDPbv
13	38776415	GDP_MER_vs_GDPbv	GDPbv
13	38787696	GDP_MER_vs_GDPbv	GDPbv
13	38826946	GDP_MER_vs_GDPbv	GDPbv
13	38850405	GDP_MER_vs_GDPbv	GDPbv
13	38864209	GDP_MER_vs_GDPbv	GDPbv
13	39093911	GDP_MER_vs_GDPbv	GDPbv
13	39337991	GDP_MER_vs_GDPbv	GDPbv
13	39426413	GDP_MER_vs_GDPbv	GDPbv
13	39450687	GDP_MER_vs_GDPbv	GDPbv
13	39477959	GDP_MER_vs_GDPbv	GDPbv
13	39522632	GDP_MER_vs_GDPbv	GDPbv
13	39557925	GDP_MER_vs_GDPbv	GDPbv
13	39583133	GDP_MER_vs_GDPbv	GDPbv
13	39749690	GDP_MER_vs_GDPbv	GDPbv
13	39835628	GDP_MER_vs_GDPbv	GDPbv
13	39956131	GDP_MER_vs_GDPbv	GDPbv
13	40144300	GDP_MER_vs_GDPbv	GDPbv
13	40359558	GDP_MER_vs_GDPbv	GDPbv
13	40387678	GDP_MER_vs_GDPbv	GDPbv
13	40394431	GDP_MER_vs_GDPbv	GDPbv
13	40461879	GDP_MER_vs_GDPbv	GDPbv
13	40534280	GDP_MER_vs_GDPbv	GDPbv
13	40572933	GDP_MER_vs_GDPbv	GDPbv
13	40632763	GDP_MER_vs_GDPbv	GDPbv
13	40690409	GDP_MER_vs_GDPbv	GDPbv
13	40725816	GDP_MER_vs_GDPbv	GDPbv
13	40777980	GDP_MER_vs_GDPbv	GDPbv
13	40852301	GDP_MER_vs_GDPbv	GDPbv
13	40899152	GDP_MER_vs_GDPbv	GDPbv
13	41068013	GDP_MER_vs_GDPbv	GDPbv
13	41142226	GDP_MER_vs_GDPbv	GDPbv
13	41221499	GDP_MER_vs_GDPbv	GDPbv
13	41251570	GDP_MER_vs_GDPbv	GDPbv
13	41277715	GDP_MER_vs_GDPbv	GDPbv
13	41308732	GDP_MER_vs_GDPbv	GDPbv
14	25620945	GDP_MER_vs_GDPbv	GDPbv
14	25754263	GDP_MER_vs_GDPbv	GDPbv
14	25778374	GDP_MER_vs_GDPbv	GDPbv
14	25825863	GDP_MER_vs_GDPbv	GDPbv
14	25892038	GDP_MER_vs_GDPbv	GDPbv
14	25933886	GDP_MER_vs_GDPbv	GDPbv
14	26068615	GDP_MER_vs_GDPbv	GDPbv
14	26103224	GDP_MER_vs_GDPbv	GDPbv
14	26115801	GDP_MER_vs_GDPbv	GDPbv
14	26167506	GDP_MER_vs_GDPbv	GDPbv
14	26194238	GDP_MER_vs_GDPbv	GDPbv
14	26209188	GDP_MER_vs_GDPbv	GDPbv
14	26222936	GDP_MER_vs_GDPbv	GDPbv
14	26272249	GDP_MER_vs_GDPbv	GDPbv
14	26300593	GDP_MER_vs_GDPbv	GDPbv
14	26361326	GDP_MER_vs_GDPbv	GDPbv
14	26497592	GDP_MER_vs_GDPbv	GDPbv
14	26537743	GDP_MER_vs_GDPbv	GDPbv
14	26560976	GDP_MER_vs_GDPbv	GDPbv
14	26642480	GDP_MER_vs_GDPbv	GDPbv
14	26670231	GDP_MER_vs_GDPbv	GDPbv
14	26817376	GDP_MER_vs_GDPbv	GDPbv
14	26838278	GDP_MER_vs_GDPbv	GDPbv
14	27180938	GDP_MER_vs_GDPbv	GDPbv
14	27253938	GDP_MER_vs_GDPbv	GDPbv
14	27363339	GDP_MER_vs_GDPbv	GDPbv
14	27395119	GDP_MER_vs_GDPbv	GDPbv
14	27479831	GDP_MER_vs_GDPbv	GDPbv
14	27518226	GDP_MER_vs_GDPbv	GDPbv
14	27613048	GDP_MER_vs_GDPbv	GDPbv
14	27632559	GDP_MER_vs_GDPbv	GDPbv
14	27686023	GDP_MER_vs_GDPbv	GDPbv
14	27731076	GDP_MER_vs_GDPbv	GDPbv
14	27776407	GDP_MER_vs_GDPbv	GDPbv
14	27872941	GDP_MER_vs_GDPbv	GDPbv
14	27910210	GDP_MER_vs_GDPbv	GDPbv
14	27959979	GDP_MER_vs_GDPbv	GDPbv
14	28064587	GDP_MER_vs_GDPbv	GDPbv
14	28091831	GDP_MER_vs_GDPbv	GDPbv
14	28119040	GDP_MER_vs_GDPbv	GDPbv
14	28163640	GDP_MER_vs_GDPbv	GDPbv
14	28234641	GDP_MER_vs_GDPbv	GDPbv
15	17546416	GDP_MER_vs_GDPbv	GDPbv
15	17729553	GDP_MER_vs_GDPbv	GDPbv
15	17769570	GDP_MER_vs_GDPbv	GDPbv
16	31472990	GDP_MER_vs_GDPbv	GDPbv
19	1226091	GDP_MER_vs_GDPbv	GDPbv
19	1589220	GDP_MER_vs_GDPbv	GDPbv
19	1641201	GDP_MER_vs_GDPbv	GDPbv
19	1735031	GDP_MER_vs_GDPbv	GDPbv
19	1772475	GDP_MER_vs_GDPbv	GDPbv
19	1804967	GDP_MER_vs_GDPbv	GDPbv
19	35737958	GDP_MER_vs_GDPbv	GDPbv
19	35771840	GDP_MER_vs_GDPbv	GDPbv
19	35812368	GDP_MER_vs_GDPbv	GDPbv
19	35869601	GDP_MER_vs_GDPbv	GDPbv
19	35919407	GDP_MER_vs_GDPbv	GDPbv
19	35973831	GDP_MER_vs_GDPbv	GDPbv
19	36001775	GDP_MER_vs_GDPbv	GDPbv
19	36038092	GDP_MER_vs_GDPbv	GDPbv
19	36053661	GDP_MER_vs_GDPbv	GDPbv
19	36262231	GDP_MER_vs_GDPbv	GDPbv
19	36343499	GDP_MER_vs_GDPbv	GDPbv
19	36423960	GDP_MER_vs_GDPbv	GDPbv
19	36474254	GDP_MER_vs_GDPbv	GDPbv
19	36550433	GDP_MER_vs_GDPbv	GDPbv
19	36628711	GDP_MER_vs_GDPbv	GDPbv
19	36660650	GDP_MER_vs_GDPbv	GDPbv
19	36732666	GDP_MER_vs_GDPbv	GDPbv
19	36787593	GDP_MER_vs_GDPbv	GDPbv
19	36803970	GDP_MER_vs_GDPbv	GDPbv
19	36836382	GDP_MER_vs_GDPbv	GDPbv
19	36855633	GDP_MER_vs_GDPbv	GDPbv
19	36911045	GDP_MER_vs_GDPbv	GDPbv
19	37040909	GDP_MER_vs_GDPbv	GDPbv
19	37074578	GDP_MER_vs_GDPbv	GDPbv
19	37086958	GDP_MER_vs_GDPbv	GDPbv
19	37137264	GDP_MER_vs_GDPbv	GDPbv
19	37181955	GDP_MER_vs_GDPbv	GDPbv
19	37301177	GDP_MER_vs_GDPbv	GDPbv
19	37340795	GDP_MER_vs_GDPbv	GDPbv
19	37355800	GDP_MER_vs_GDPbv	GDPbv
19	37446226	GDP_MER_vs_GDPbv	GDPbv
19	37503771	GDP_MER_vs_GDPbv	GDPbv
19	37545190	GDP_MER_vs_GDPbv	GDPbv
23	39729921	GDP_MER_vs_GDPbv	GDPbv
23	39785907	GDP_MER_vs_GDPbv	GDPbv
23	39865953	GDP_MER_vs_GDPbv	GDPbv
23	39902010	GDP_MER_vs_GDPbv	GDPbv
23	39978166	GDP_MER_vs_GDPbv	GDPbv
23	40126299	GDP_MER_vs_GDPbv	GDPbv
23	40237688	GDP_MER_vs_GDPbv	GDPbv
23	40318551	GDP_MER_vs_GDPbv	GDPbv
23	41222672	GDP_MER_vs_GDPbv	GDPbv
23	41312737	GDP_MER_vs_GDPbv	GDPbv
23	41607753	GDP_MER_vs_GDPbv	GDPbv
23	41654956	GDP_MER_vs_GDPbv	GDPbv
23	42119089	GDP_MER_vs_GDPbv	GDPbv
23	42147482	GDP_MER_vs_GDPbv	GDPbv
23	42193133	GDP_MER_vs_GDPbv	GDPbv
23	42282086	GDP_MER_vs_GDPbv	GDPbv
23	42330220	GDP_MER_vs_GDPbv	GDPbv
23	42409903	GDP_MER_vs_GDPbv	GDPbv
23	42454389	GDP_MER_vs_GDPbv	GDPbv
23	42664950	GDP_MER_vs_GDPbv	GDPbv
23	42684928	GDP_MER_vs_GDPbv	GDPbv
23	42748004	GDP_MER_vs_GDPbv	GDPbv
23	42759860	GDP_MER_vs_GDPbv	GDPbv
23	42980940	GDP_MER_vs_GDPbv	GDPbv
23	43019569	GDP_MER_vs_GDPbv	GDPbv
23	43069356	GDP_MER_vs_GDPbv	GDPbv
23	43201987	GDP_MER_vs_GDPbv	GDPbv
23	43275054	GDP_MER_vs_GDPbv	GDPbv
23	43463390	GDP_MER_vs_GDPbv	GDPbv
23	43492476	GDP_MER_vs_GDPbv	GDPbv
23	43556333	GDP_MER_vs_GDPbv	GDPbv
23	43772785	GDP_MER_vs_GDPbv	GDPbv
23	43983019	GDP_MER_vs_GDPbv	GDPbv
23	44251182	GDP_MER_vs_GDPbv	GDPbv
23	44294869	GDP_MER_vs_GDPbv	GDPbv
23	44339029	GDP_MER_vs_GDPbv	GDPbv
23	44392732	GDP_MER_vs_GDPbv	GDPbv
23	44514626	GDP_MER_vs_GDPbv	GDPbv
23	44540192	GDP_MER_vs_GDPbv	GDPbv
23	44686614	GDP_MER_vs_GDPbv	GDPbv
23	44730641	GDP_MER_vs_GDPbv	GDPbv
23	44770162	GDP_MER_vs_GDPbv	GDPbv
26	28262421	GDP_MER_vs_GDPbv	GDPbv
26	28301943	GDP_MER_vs_GDPbv	GDPbv
26	28371176	GDP_MER_vs_GDPbv	GDPbv
26	28494922	GDP_MER_vs_GDPbv	GDPbv
1	116785282	PNA_SAR_vs_PNAbv	SAR
1	116796182	PNA_SAR_vs_PNAbv	SAR
1	116884107	PNA_SAR_vs_PNAbv	SAR
1	151587879	PNA_SAR_vs_PNAbv	SAR
1	151620133	PNA_SAR_vs_PNAbv	SAR
1	151642980	PNA_SAR_vs_PNAbv	SAR
1	151736448	PNA_SAR_vs_PNAbv	SAR
1	151770767	PNA_SAR_vs_PNAbv	SAR
1	151810134	PNA_SAR_vs_PNAbv	SAR
1	151850556	PNA_SAR_vs_PNAbv	SAR
1	151871757	PNA_SAR_vs_PNAbv	SAR
1	151895086	PNA_SAR_vs_PNAbv	SAR
1	151957811	PNA_SAR_vs_PNAbv	SAR
1	151989549	PNA_SAR_vs_PNAbv	SAR
1	152031708	PNA_SAR_vs_PNAbv	SAR
1	152131708	PNA_SAR_vs_PNAbv	SAR
1	152218572	PNA_SAR_vs_PNAbv	SAR
1	152314839	PNA_SAR_vs_PNAbv	SAR
1	152373785	PNA_SAR_vs_PNAbv	SAR
1	152416527	PNA_SAR_vs_PNAbv	SAR
1	189586598	PNA_SAR_vs_PNAbv	SAR
1	189601434	PNA_SAR_vs_PNAbv	SAR
1	189648441	PNA_SAR_vs_PNAbv	SAR
1	189688303	PNA_SAR_vs_PNAbv	SAR
1	189694055	PNA_SAR_vs_PNAbv	SAR
1	189890479	PNA_SAR_vs_PNAbv	SAR
1	268863003	PNA_SAR_vs_PNAbv	SAR
1	268890199	PNA_SAR_vs_PNAbv	SAR
1	268954242	PNA_SAR_vs_PNAbv	SAR
1	269028536	PNA_SAR_vs_PNAbv	SAR
1	269057965	PNA_SAR_vs_PNAbv	SAR
2	62248688	PNA_SAR_vs_PNAbv	SAR
2	62282447	PNA_SAR_vs_PNAbv	SAR
2	62370424	PNA_SAR_vs_PNAbv	SAR
2	63071677	PNA_SAR_vs_PNAbv	SAR
2	63097210	PNA_SAR_vs_PNAbv	SAR
2	63111354	PNA_SAR_vs_PNAbv	SAR
2	63163745	PNA_SAR_vs_PNAbv	SAR
2	63243138	PNA_SAR_vs_PNAbv	SAR
2	63298274	PNA_SAR_vs_PNAbv	SAR
2	63478966	PNA_SAR_vs_PNAbv	SAR
2	63510942	PNA_SAR_vs_PNAbv	SAR
2	63546377	PNA_SAR_vs_PNAbv	SAR
2	66356243	PNA_SAR_vs_PNAbv	SAR
2	66547580	PNA_SAR_vs_PNAbv	SAR
2	66579442	PNA_SAR_vs_PNAbv	SAR
2	66644514	PNA_SAR_vs_PNAbv	SAR
2	67161544	PNA_SAR_vs_PNAbv	SAR
2	67203490	PNA_SAR_vs_PNAbv	SAR
2	67258667	PNA_SAR_vs_PNAbv	SAR
2	67323267	PNA_SAR_vs_PNAbv	SAR
2	67392408	PNA_SAR_vs_PNAbv	SAR
2	67422390	PNA_SAR_vs_PNAbv	SAR
2	144248270	PNA_SAR_vs_PNAbv	SAR
2	144295667	PNA_SAR_vs_PNAbv	SAR
2	144363116	PNA_SAR_vs_PNAbv	SAR
2	144400833	PNA_SAR_vs_PNAbv	SAR
2	144450852	PNA_SAR_vs_PNAbv	SAR
2	144524763	PNA_SAR_vs_PNAbv	SAR
2	144556936	PNA_SAR_vs_PNAbv	SAR
2	144597375	PNA_SAR_vs_PNAbv	SAR
2	144628822	PNA_SAR_vs_PNAbv	SAR
2	144640746	PNA_SAR_vs_PNAbv	SAR
2	144715744	PNA_SAR_vs_PNAbv	SAR
2	144824168	PNA_SAR_vs_PNAbv	SAR
2	144833709	PNA_SAR_vs_PNAbv	SAR
2	144956912	PNA_SAR_vs_PNAbv	SAR
2	145016917	PNA_SAR_vs_PNAbv	SAR
2	156135392	PNA_SAR_vs_PNAbv	SAR
2	156384160	PNA_SAR_vs_PNAbv	SAR
2	156595491	PNA_SAR_vs_PNAbv	SAR
2	156625807	PNA_SAR_vs_PNAbv	SAR
2	156718137	PNA_SAR_vs_PNAbv	SAR
2	167969392	PNA_SAR_vs_PNAbv	SAR
2	238407879	PNA_SAR_vs_PNAbv	SAR
2	238493813	PNA_SAR_vs_PNAbv	SAR
2	238561454	PNA_SAR_vs_PNAbv	SAR
2	238598565	PNA_SAR_vs_PNAbv	SAR
2	238639501	PNA_SAR_vs_PNAbv	SAR
2	238671348	PNA_SAR_vs_PNAbv	SAR
2	238827362	PNA_SAR_vs_PNAbv	SAR
2	238896028	PNA_SAR_vs_PNAbv	SAR
2	238936891	PNA_SAR_vs_PNAbv	SAR
2	238987744	PNA_SAR_vs_PNAbv	SAR
2	238994363	PNA_SAR_vs_PNAbv	SAR
2	239028369	PNA_SAR_vs_PNAbv	SAR
2	239138025	PNA_SAR_vs_PNAbv	SAR
2	240680051	PNA_SAR_vs_PNAbv	SAR
2	240717851	PNA_SAR_vs_PNAbv	SAR
2	240827613	PNA_SAR_vs_PNAbv	SAR
2	240891454	PNA_SAR_vs_PNAbv	SAR
2	240962291	PNA_SAR_vs_PNAbv	SAR
2	241017880	PNA_SAR_vs_PNAbv	SAR
2	241052932	PNA_SAR_vs_PNAbv	SAR
2	241152773	PNA_SAR_vs_PNAbv	SAR
2	241293561	PNA_SAR_vs_PNAbv	SAR
2	241366917	PNA_SAR_vs_PNAbv	SAR
2	241385967	PNA_SAR_vs_PNAbv	SAR
2	241457462	PNA_SAR_vs_PNAbv	SAR
2	241502298	PNA_SAR_vs_PNAbv	SAR
2	241598853	PNA_SAR_vs_PNAbv	SAR
2	241608784	PNA_SAR_vs_PNAbv	SAR
2	241645684	PNA_SAR_vs_PNAbv	SAR
2	241745529	PNA_SAR_vs_PNAbv	SAR
2	241836689	PNA_SAR_vs_PNAbv	SAR
2	241947911	PNA_SAR_vs_PNAbv	SAR
2	241993979	PNA_SAR_vs_PNAbv	SAR
2	242035790	PNA_SAR_vs_PNAbv	SAR
2	242182537	PNA_SAR_vs_PNAbv	SAR
2	242196878	PNA_SAR_vs_PNAbv	SAR
3	14281709	PNA_SAR_vs_PNAbv	SAR
3	14299064	PNA_SAR_vs_PNAbv	SAR
3	14359230	PNA_SAR_vs_PNAbv	SAR
3	14723060	PNA_SAR_vs_PNAbv	SAR
3	131097703	PNA_SAR_vs_PNAbv	SAR
3	131159586	PNA_SAR_vs_PNAbv	SAR
3	131211911	PNA_SAR_vs_PNAbv	SAR
3	131220126	PNA_SAR_vs_PNAbv	SAR
3	131292423	PNA_SAR_vs_PNAbv	SAR
3	131329608	PNA_SAR_vs_PNAbv	SAR
3	131369061	PNA_SAR_vs_PNAbv	SAR
3	131557953	PNA_SAR_vs_PNAbv	SAR
3	131577718	PNA_SAR_vs_PNAbv	SAR
3	131652849	PNA_SAR_vs_PNAbv	SAR
3	131661481	PNA_SAR_vs_PNAbv	SAR
3	131753275	PNA_SAR_vs_PNAbv	SAR
3	132089313	PNA_SAR_vs_PNAbv	SAR
3	134500337	PNA_SAR_vs_PNAbv	SAR
3	134512583	PNA_SAR_vs_PNAbv	SAR
3	134545832	PNA_SAR_vs_PNAbv	SAR
3	134638956	PNA_SAR_vs_PNAbv	SAR
3	138356082	PNA_SAR_vs_PNAbv	SAR
3	138393863	PNA_SAR_vs_PNAbv	SAR
3	138480120	PNA_SAR_vs_PNAbv	SAR
3	138547009	PNA_SAR_vs_PNAbv	SAR
3	138585464	PNA_SAR_vs_PNAbv	SAR
3	138604409	PNA_SAR_vs_PNAbv	SAR
3	138686190	PNA_SAR_vs_PNAbv	SAR
3	138737218	PNA_SAR_vs_PNAbv	SAR
3	138961282	PNA_SAR_vs_PNAbv	SAR
3	138993832	PNA_SAR_vs_PNAbv	SAR
3	139014302	PNA_SAR_vs_PNAbv	SAR
3	139156479	PNA_SAR_vs_PNAbv	SAR
3	139181155	PNA_SAR_vs_PNAbv	SAR
3	139269667	PNA_SAR_vs_PNAbv	SAR
3	139397886	PNA_SAR_vs_PNAbv	SAR
3	139436660	PNA_SAR_vs_PNAbv	SAR
3	139479517	PNA_SAR_vs_PNAbv	SAR
3	139512638	PNA_SAR_vs_PNAbv	SAR
3	139564622	PNA_SAR_vs_PNAbv	SAR
3	139622618	PNA_SAR_vs_PNAbv	SAR
3	139640630	PNA_SAR_vs_PNAbv	SAR
3	139724363	PNA_SAR_vs_PNAbv	SAR
3	139756808	PNA_SAR_vs_PNAbv	SAR
3	139774416	PNA_SAR_vs_PNAbv	SAR
3	159137421	PNA_SAR_vs_PNAbv	SAR
3	159211332	PNA_SAR_vs_PNAbv	SAR
3	159275589	PNA_SAR_vs_PNAbv	SAR
3	159319126	PNA_SAR_vs_PNAbv	SAR
3	159353672	PNA_SAR_vs_PNAbv	SAR
3	159389794	PNA_SAR_vs_PNAbv	SAR
3	159451283	PNA_SAR_vs_PNAbv	SAR
3	159463895	PNA_SAR_vs_PNAbv	SAR
3	159540252	PNA_SAR_vs_PNAbv	SAR
3	159587395	PNA_SAR_vs_PNAbv	SAR
3	159608897	PNA_SAR_vs_PNAbv	SAR
3	159662548	PNA_SAR_vs_PNAbv	SAR
3	159698358	PNA_SAR_vs_PNAbv	SAR
3	159753278	PNA_SAR_vs_PNAbv	SAR
3	160010848	PNA_SAR_vs_PNAbv	SAR
3	160079478	PNA_SAR_vs_PNAbv	SAR
3	160096319	PNA_SAR_vs_PNAbv	SAR
3	160108899	PNA_SAR_vs_PNAbv	SAR
3	160200842	PNA_SAR_vs_PNAbv	SAR
3	160336277	PNA_SAR_vs_PNAbv	SAR
3	160393459	PNA_SAR_vs_PNAbv	SAR
3	160437108	PNA_SAR_vs_PNAbv	SAR
3	160475937	PNA_SAR_vs_PNAbv	SAR
3	160509875	PNA_SAR_vs_PNAbv	SAR
3	160545870	PNA_SAR_vs_PNAbv	SAR
3	160583547	PNA_SAR_vs_PNAbv	SAR
3	160627504	PNA_SAR_vs_PNAbv	SAR
3	160704017	PNA_SAR_vs_PNAbv	SAR
3	160782820	PNA_SAR_vs_PNAbv	SAR
3	160837635	PNA_SAR_vs_PNAbv	SAR
3	160923432	PNA_SAR_vs_PNAbv	SAR
3	160969570	PNA_SAR_vs_PNAbv	SAR
3	161195850	PNA_SAR_vs_PNAbv	SAR
3	161237238	PNA_SAR_vs_PNAbv	SAR
3	161290997	PNA_SAR_vs_PNAbv	SAR
3	174019326	PNA_SAR_vs_PNAbv	SAR
3	174126706	PNA_SAR_vs_PNAbv	SAR
3	174159939	PNA_SAR_vs_PNAbv	SAR
3	174206167	PNA_SAR_vs_PNAbv	SAR
3	174223920	PNA_SAR_vs_PNAbv	SAR
3	174294536	PNA_SAR_vs_PNAbv	SAR
3	174377776	PNA_SAR_vs_PNAbv	SAR
3	174430430	PNA_SAR_vs_PNAbv	SAR
3	174444331	PNA_SAR_vs_PNAbv	SAR
3	174477792	PNA_SAR_vs_PNAbv	SAR
3	174502809	PNA_SAR_vs_PNAbv	SAR
3	174546687	PNA_SAR_vs_PNAbv	SAR
3	174604813	PNA_SAR_vs_PNAbv	SAR
3	174655984	PNA_SAR_vs_PNAbv	SAR
3	174676199	PNA_SAR_vs_PNAbv	SAR
3	174745822	PNA_SAR_vs_PNAbv	SAR
3	174803726	PNA_SAR_vs_PNAbv	SAR
3	174823298	PNA_SAR_vs_PNAbv	SAR
3	174836376	PNA_SAR_vs_PNAbv	SAR
3	174897882	PNA_SAR_vs_PNAbv	SAR
3	174961050	PNA_SAR_vs_PNAbv	SAR
3	174996923	PNA_SAR_vs_PNAbv	SAR
3	175266233	PNA_SAR_vs_PNAbv	SAR
3	175290609	PNA_SAR_vs_PNAbv	SAR
3	175313309	PNA_SAR_vs_PNAbv	SAR
3	175357060	PNA_SAR_vs_PNAbv	SAR
3	175368067	PNA_SAR_vs_PNAbv	SAR
3	175415023	PNA_SAR_vs_PNAbv	SAR
3	175443176	PNA_SAR_vs_PNAbv	SAR
3	175450057	PNA_SAR_vs_PNAbv	SAR
3	175479087	PNA_SAR_vs_PNAbv	SAR
3	175526134	PNA_SAR_vs_PNAbv	SAR
3	175577438	PNA_SAR_vs_PNAbv	SAR
3	175635371	PNA_SAR_vs_PNAbv	SAR
3	221787543	PNA_SAR_vs_PNAbv	SAR
3	221817937	PNA_SAR_vs_PNAbv	SAR
3	221865029	PNA_SAR_vs_PNAbv	SAR
3	221926893	PNA_SAR_vs_PNAbv	SAR
3	221955681	PNA_SAR_vs_PNAbv	SAR
3	221972784	PNA_SAR_vs_PNAbv	SAR
3	222033846	PNA_SAR_vs_PNAbv	SAR
3	222068056	PNA_SAR_vs_PNAbv	SAR
3	222099883	PNA_SAR_vs_PNAbv	SAR
3	222127616	PNA_SAR_vs_PNAbv	SAR
3	222134927	PNA_SAR_vs_PNAbv	SAR
3	222209162	PNA_SAR_vs_PNAbv	SAR
3	222258507	PNA_SAR_vs_PNAbv	SAR
3	222386125	PNA_SAR_vs_PNAbv	SAR
3	222473726	PNA_SAR_vs_PNAbv	SAR
3	222557577	PNA_SAR_vs_PNAbv	SAR
3	222577804	PNA_SAR_vs_PNAbv	SAR
3	222724442	PNA_SAR_vs_PNAbv	SAR
3	222785402	PNA_SAR_vs_PNAbv	SAR
3	222829593	PNA_SAR_vs_PNAbv	SAR
3	222868382	PNA_SAR_vs_PNAbv	SAR
4	69367542	PNA_SAR_vs_PNAbv	SAR
4	69375987	PNA_SAR_vs_PNAbv	SAR
4	69440673	PNA_SAR_vs_PNAbv	SAR
5	1232969	PNA_SAR_vs_PNAbv	SAR
5	1411853	PNA_SAR_vs_PNAbv	SAR
5	1490798	PNA_SAR_vs_PNAbv	SAR
5	1568594	PNA_SAR_vs_PNAbv	SAR
5	1604070	PNA_SAR_vs_PNAbv	SAR
5	1646248	PNA_SAR_vs_PNAbv	SAR
5	1683862	PNA_SAR_vs_PNAbv	SAR
5	1719955	PNA_SAR_vs_PNAbv	SAR
5	1778079	PNA_SAR_vs_PNAbv	SAR
5	1824101	PNA_SAR_vs_PNAbv	SAR
5	1900914	PNA_SAR_vs_PNAbv	SAR
5	2033388	PNA_SAR_vs_PNAbv	SAR
5	2088955	PNA_SAR_vs_PNAbv	SAR
5	2160414	PNA_SAR_vs_PNAbv	SAR
5	2226628	PNA_SAR_vs_PNAbv	SAR
6	105337379	PNA_SAR_vs_PNAbv	SAR
6	105849085	PNA_SAR_vs_PNAbv	SAR
6	105865584	PNA_SAR_vs_PNAbv	SAR
7	15275515	PNA_SAR_vs_PNAbv	SAR
7	77140456	PNA_SAR_vs_PNAbv	SAR
7	77225300	PNA_SAR_vs_PNAbv	SAR
7	77320838	PNA_SAR_vs_PNAbv	SAR
7	77398443	PNA_SAR_vs_PNAbv	SAR
8	12854217	PNA_SAR_vs_PNAbv	SAR
8	12884335	PNA_SAR_vs_PNAbv	SAR
8	12922099	PNA_SAR_vs_PNAbv	SAR
8	12979551	PNA_SAR_vs_PNAbv	SAR
8	13120875	PNA_SAR_vs_PNAbv	SAR
8	13130347	PNA_SAR_vs_PNAbv	SAR
8	13150235	PNA_SAR_vs_PNAbv	SAR
8	13198036	PNA_SAR_vs_PNAbv	SAR
8	13206827	PNA_SAR_vs_PNAbv	SAR
8	13268038	PNA_SAR_vs_PNAbv	SAR
8	13309508	PNA_SAR_vs_PNAbv	SAR
8	13341620	PNA_SAR_vs_PNAbv	SAR
8	13377056	PNA_SAR_vs_PNAbv	SAR
8	13421939	PNA_SAR_vs_PNAbv	SAR
8	13433471	PNA_SAR_vs_PNAbv	SAR
8	13457382	PNA_SAR_vs_PNAbv	SAR
8	13482739	PNA_SAR_vs_PNAbv	SAR
8	13577395	PNA_SAR_vs_PNAbv	SAR
8	13602235	PNA_SAR_vs_PNAbv	SAR
10	10083043	PNA_SAR_vs_PNAbv	SAR
10	10129519	PNA_SAR_vs_PNAbv	SAR
10	10177112	PNA_SAR_vs_PNAbv	SAR
10	10207134	PNA_SAR_vs_PNAbv	SAR
10	10248353	PNA_SAR_vs_PNAbv	SAR
10	10279758	PNA_SAR_vs_PNAbv	SAR
10	10310665	PNA_SAR_vs_PNAbv	SAR
10	10347148	PNA_SAR_vs_PNAbv	SAR
10	10457032	PNA_SAR_vs_PNAbv	SAR
10	10507197	PNA_SAR_vs_PNAbv	SAR
10	10537627	PNA_SAR_vs_PNAbv	SAR
10	10605648	PNA_SAR_vs_PNAbv	SAR
10	10707703	PNA_SAR_vs_PNAbv	SAR
10	10775975	PNA_SAR_vs_PNAbv	SAR
10	10814486	PNA_SAR_vs_PNAbv	SAR
10	10850676	PNA_SAR_vs_PNAbv	SAR
10	22470587	PNA_SAR_vs_PNAbv	SAR
10	22492457	PNA_SAR_vs_PNAbv	SAR
10	22525237	PNA_SAR_vs_PNAbv	SAR
10	22577304	PNA_SAR_vs_PNAbv	SAR
10	22635891	PNA_SAR_vs_PNAbv	SAR
10	22698473	PNA_SAR_vs_PNAbv	SAR
10	22753751	PNA_SAR_vs_PNAbv	SAR
10	22850189	PNA_SAR_vs_PNAbv	SAR
10	74453910	PNA_SAR_vs_PNAbv	SAR
10	74470250	PNA_SAR_vs_PNAbv	SAR
10	74560067	PNA_SAR_vs_PNAbv	SAR
10	74680924	PNA_SAR_vs_PNAbv	SAR
10	74821877	PNA_SAR_vs_PNAbv	SAR
11	21546620	PNA_SAR_vs_PNAbv	SAR
17	11543022	PNA_SAR_vs_PNAbv	SAR
17	33103113	PNA_SAR_vs_PNAbv	SAR
17	33178118	PNA_SAR_vs_PNAbv	SAR
17	38640661	PNA_SAR_vs_PNAbv	SAR
17	39174338	PNA_SAR_vs_PNAbv	SAR
17	39230110	PNA_SAR_vs_PNAbv	SAR
17	39310445	PNA_SAR_vs_PNAbv	SAR
17	39326290	PNA_SAR_vs_PNAbv	SAR
17	39374454	PNA_SAR_vs_PNAbv	SAR
17	39699216	PNA_SAR_vs_PNAbv	SAR
17	39735698	PNA_SAR_vs_PNAbv	SAR
17	39773885	PNA_SAR_vs_PNAbv	SAR
17	39816246	PNA_SAR_vs_PNAbv	SAR
17	39968785	PNA_SAR_vs_PNAbv	SAR
17	40009679	PNA_SAR_vs_PNAbv	SAR
17	40092990	PNA_SAR_vs_PNAbv	SAR
17	40135554	PNA_SAR_vs_PNAbv	SAR
17	40185326	PNA_SAR_vs_PNAbv	SAR
17	40212388	PNA_SAR_vs_PNAbv	SAR
17	40239757	PNA_SAR_vs_PNAbv	SAR
19	57248269	PNA_SAR_vs_PNAbv	SAR
19	57261347	PNA_SAR_vs_PNAbv	SAR
19	57417520	PNA_SAR_vs_PNAbv	SAR
19	57452394	PNA_SAR_vs_PNAbv	SAR
19	57489437	PNA_SAR_vs_PNAbv	SAR
19	57552255	PNA_SAR_vs_PNAbv	SAR
19	57563194	PNA_SAR_vs_PNAbv	SAR
19	57583542	PNA_SAR_vs_PNAbv	SAR
19	57653090	PNA_SAR_vs_PNAbv	SAR
19	57681292	PNA_SAR_vs_PNAbv	SAR
20	929653	PNA_SAR_vs_PNAbv	SAR
20	1174374	PNA_SAR_vs_PNAbv	SAR
20	1248337	PNA_SAR_vs_PNAbv	SAR
20	1283416	PNA_SAR_vs_PNAbv	SAR
20	1318459	PNA_SAR_vs_PNAbv	SAR
20	1376533	PNA_SAR_vs_PNAbv	SAR
20	1402438	PNA_SAR_vs_PNAbv	SAR
20	1434535	PNA_SAR_vs_PNAbv	SAR
20	1481501	PNA_SAR_vs_PNAbv	SAR
20	1494428	PNA_SAR_vs_PNAbv	SAR
20	1618403	PNA_SAR_vs_PNAbv	SAR
20	1634134	PNA_SAR_vs_PNAbv	SAR
20	1705469	PNA_SAR_vs_PNAbv	SAR
20	1897016	PNA_SAR_vs_PNAbv	SAR
20	1951403	PNA_SAR_vs_PNAbv	SAR
20	2015165	PNA_SAR_vs_PNAbv	SAR
20	2201241	PNA_SAR_vs_PNAbv	SAR
20	2332200	PNA_SAR_vs_PNAbv	SAR
20	2759219	PNA_SAR_vs_PNAbv	SAR
20	2775898	PNA_SAR_vs_PNAbv	SAR
26	10835708	PNA_SAR_vs_PNAbv	SAR
26	37026448	PNA_SAR_vs_PNAbv	SAR
26	37072772	PNA_SAR_vs_PNAbv	SAR
26	37126638	PNA_SAR_vs_PNAbv	SAR
26	37146878	PNA_SAR_vs_PNAbv	SAR
26	37225502	PNA_SAR_vs_PNAbv	SAR
26	41643026	PNA_SAR_vs_PNAbv	SAR
26	41661985	PNA_SAR_vs_PNAbv	SAR
26	41724257	PNA_SAR_vs_PNAbv	SAR
26	41779635	PNA_SAR_vs_PNAbv	SAR
26	41788490	PNA_SAR_vs_PNAbv	SAR
26	41827490	PNA_SAR_vs_PNAbv	SAR
26	41908170	PNA_SAR_vs_PNAbv	SAR
26	41943932	PNA_SAR_vs_PNAbv	SAR
26	42033312	PNA_SAR_vs_PNAbv	SAR
26	42269881	PNA_SAR_vs_PNAbv	SAR
26	42276747	PNA_SAR_vs_PNAbv	SAR
26	42307878	PNA_SAR_vs_PNAbv	SAR
26	42361672	PNA_SAR_vs_PNAbv	SAR
26	42385207	PNA_SAR_vs_PNAbv	SAR
26	42431214	PNA_SAR_vs_PNAbv	SAR
26	42463613	PNA_SAR_vs_PNAbv	SAR
26	42502633	PNA_SAR_vs_PNAbv	SAR
26	42536735	PNA_SAR_vs_PNAbv	SAR
26	42571745	PNA_SAR_vs_PNAbv	SAR
26	42650302	PNA_SAR_vs_PNAbv	SAR
26	42686778	PNA_SAR_vs_PNAbv	SAR
26	42736024	PNA_SAR_vs_PNAbv	SAR
26	42822387	PNA_SAR_vs_PNAbv	SAR
1	45514168	PNA_SAR_vs_PNAbv	PNAbv
1	45569619	PNA_SAR_vs_PNAbv	PNAbv
1	45599713	PNA_SAR_vs_PNAbv	PNAbv
1	45665836	PNA_SAR_vs_PNAbv	PNAbv
1	45713549	PNA_SAR_vs_PNAbv	PNAbv
1	46009698	PNA_SAR_vs_PNAbv	PNAbv
1	46053424	PNA_SAR_vs_PNAbv	PNAbv
1	46108511	PNA_SAR_vs_PNAbv	PNAbv
1	46265463	PNA_SAR_vs_PNAbv	PNAbv
1	46316631	PNA_SAR_vs_PNAbv	PNAbv
2	107334302	PNA_SAR_vs_PNAbv	PNAbv
2	107340792	PNA_SAR_vs_PNAbv	PNAbv
2	107350009	PNA_SAR_vs_PNAbv	PNAbv
2	107402905	PNA_SAR_vs_PNAbv	PNAbv
2	107458229	PNA_SAR_vs_PNAbv	PNAbv
2	107493683	PNA_SAR_vs_PNAbv	PNAbv
2	107520373	PNA_SAR_vs_PNAbv	PNAbv
2	107573936	PNA_SAR_vs_PNAbv	PNAbv
2	107636380	PNA_SAR_vs_PNAbv	PNAbv
2	174876582	PNA_SAR_vs_PNAbv	PNAbv
2	174919273	PNA_SAR_vs_PNAbv	PNAbv
2	175004973	PNA_SAR_vs_PNAbv	PNAbv
2	175091617	PNA_SAR_vs_PNAbv	PNAbv
2	175113005	PNA_SAR_vs_PNAbv	PNAbv
2	175148068	PNA_SAR_vs_PNAbv	PNAbv
2	175252195	PNA_SAR_vs_PNAbv	PNAbv
2	175270952	PNA_SAR_vs_PNAbv	PNAbv
2	175328967	PNA_SAR_vs_PNAbv	PNAbv
2	175369844	PNA_SAR_vs_PNAbv	PNAbv
2	197184947	PNA_SAR_vs_PNAbv	PNAbv
2	197254026	PNA_SAR_vs_PNAbv	PNAbv
2	197423191	PNA_SAR_vs_PNAbv	PNAbv
2	197476395	PNA_SAR_vs_PNAbv	PNAbv
2	197521714	PNA_SAR_vs_PNAbv	PNAbv
3	20174858	PNA_SAR_vs_PNAbv	PNAbv
3	20234992	PNA_SAR_vs_PNAbv	PNAbv
3	20243162	PNA_SAR_vs_PNAbv	PNAbv
3	20291960	PNA_SAR_vs_PNAbv	PNAbv
3	20407474	PNA_SAR_vs_PNAbv	PNAbv
3	20508250	PNA_SAR_vs_PNAbv	PNAbv
3	76844816	PNA_SAR_vs_PNAbv	PNAbv
3	76884163	PNA_SAR_vs_PNAbv	PNAbv
3	76895707	PNA_SAR_vs_PNAbv	PNAbv
3	76955335	PNA_SAR_vs_PNAbv	PNAbv
3	76995493	PNA_SAR_vs_PNAbv	PNAbv
4	26293737	PNA_SAR_vs_PNAbv	PNAbv
4	26305564	PNA_SAR_vs_PNAbv	PNAbv
4	26396029	PNA_SAR_vs_PNAbv	PNAbv
4	26431570	PNA_SAR_vs_PNAbv	PNAbv
4	97751115	PNA_SAR_vs_PNAbv	PNAbv
5	78554837	PNA_SAR_vs_PNAbv	PNAbv
5	78684833	PNA_SAR_vs_PNAbv	PNAbv
5	78743328	PNA_SAR_vs_PNAbv	PNAbv
5	78764805	PNA_SAR_vs_PNAbv	PNAbv
5	95767604	PNA_SAR_vs_PNAbv	PNAbv
5	95807683	PNA_SAR_vs_PNAbv	PNAbv
5	95846981	PNA_SAR_vs_PNAbv	PNAbv
5	95871827	PNA_SAR_vs_PNAbv	PNAbv
5	95970433	PNA_SAR_vs_PNAbv	PNAbv
5	96007442	PNA_SAR_vs_PNAbv	PNAbv
5	96055556	PNA_SAR_vs_PNAbv	PNAbv
5	96222373	PNA_SAR_vs_PNAbv	PNAbv
5	96379845	PNA_SAR_vs_PNAbv	PNAbv
5	96424263	PNA_SAR_vs_PNAbv	PNAbv
5	96442900	PNA_SAR_vs_PNAbv	PNAbv
5	96504080	PNA_SAR_vs_PNAbv	PNAbv
5	96536788	PNA_SAR_vs_PNAbv	PNAbv
5	96745099	PNA_SAR_vs_PNAbv	PNAbv
5	96775620	PNA_SAR_vs_PNAbv	PNAbv
5	96801306	PNA_SAR_vs_PNAbv	PNAbv
5	96878447	PNA_SAR_vs_PNAbv	PNAbv
5	96918123	PNA_SAR_vs_PNAbv	PNAbv
5	97014716	PNA_SAR_vs_PNAbv	PNAbv
5	97051724	PNA_SAR_vs_PNAbv	PNAbv
5	97058489	PNA_SAR_vs_PNAbv	PNAbv
5	97124543	PNA_SAR_vs_PNAbv	PNAbv
5	97179092	PNA_SAR_vs_PNAbv	PNAbv
5	97233420	PNA_SAR_vs_PNAbv	PNAbv
5	97287616	PNA_SAR_vs_PNAbv	PNAbv
5	97335646	PNA_SAR_vs_PNAbv	PNAbv
5	97413377	PNA_SAR_vs_PNAbv	PNAbv
6	27810897	PNA_SAR_vs_PNAbv	PNAbv
6	27865100	PNA_SAR_vs_PNAbv	PNAbv
6	27911922	PNA_SAR_vs_PNAbv	PNAbv
6	28739062	PNA_SAR_vs_PNAbv	PNAbv
6	29175277	PNA_SAR_vs_PNAbv	PNAbv
6	29233767	PNA_SAR_vs_PNAbv	PNAbv
6	29243611	PNA_SAR_vs_PNAbv	PNAbv
6	29269265	PNA_SAR_vs_PNAbv	PNAbv
6	29306169	PNA_SAR_vs_PNAbv	PNAbv
6	29326583	PNA_SAR_vs_PNAbv	PNAbv
6	29597740	PNA_SAR_vs_PNAbv	PNAbv
6	29711724	PNA_SAR_vs_PNAbv	PNAbv
6	29746175	PNA_SAR_vs_PNAbv	PNAbv
6	29784563	PNA_SAR_vs_PNAbv	PNAbv
6	30025516	PNA_SAR_vs_PNAbv	PNAbv
6	30126410	PNA_SAR_vs_PNAbv	PNAbv
6	30153192	PNA_SAR_vs_PNAbv	PNAbv
6	30208043	PNA_SAR_vs_PNAbv	PNAbv
6	30221034	PNA_SAR_vs_PNAbv	PNAbv
6	30239310	PNA_SAR_vs_PNAbv	PNAbv
6	30334024	PNA_SAR_vs_PNAbv	PNAbv
6	30411203	PNA_SAR_vs_PNAbv	PNAbv
6	30421965	PNA_SAR_vs_PNAbv	PNAbv
6	30466831	PNA_SAR_vs_PNAbv	PNAbv
6	30480469	PNA_SAR_vs_PNAbv	PNAbv
6	30508550	PNA_SAR_vs_PNAbv	PNAbv
6	30563087	PNA_SAR_vs_PNAbv	PNAbv
6	30640144	PNA_SAR_vs_PNAbv	PNAbv
6	30692803	PNA_SAR_vs_PNAbv	PNAbv
6	30796754	PNA_SAR_vs_PNAbv	PNAbv
6	30862391	PNA_SAR_vs_PNAbv	PNAbv
6	30967377	PNA_SAR_vs_PNAbv	PNAbv
6	30994255	PNA_SAR_vs_PNAbv	PNAbv
6	31053605	PNA_SAR_vs_PNAbv	PNAbv
6	31124736	PNA_SAR_vs_PNAbv	PNAbv
6	31186026	PNA_SAR_vs_PNAbv	PNAbv
6	31206267	PNA_SAR_vs_PNAbv	PNAbv
6	31363954	PNA_SAR_vs_PNAbv	PNAbv
6	31386726	PNA_SAR_vs_PNAbv	PNAbv
6	31457545	PNA_SAR_vs_PNAbv	PNAbv
6	31558745	PNA_SAR_vs_PNAbv	PNAbv
6	31664819	PNA_SAR_vs_PNAbv	PNAbv
6	31759089	PNA_SAR_vs_PNAbv	PNAbv
6	31789995	PNA_SAR_vs_PNAbv	PNAbv
6	31868559	PNA_SAR_vs_PNAbv	PNAbv
7	71799974	PNA_SAR_vs_PNAbv	PNAbv
8	81619652	PNA_SAR_vs_PNAbv	PNAbv
8	81658034	PNA_SAR_vs_PNAbv	PNAbv
8	81712127	PNA_SAR_vs_PNAbv	PNAbv
8	81744711	PNA_SAR_vs_PNAbv	PNAbv
8	81788325	PNA_SAR_vs_PNAbv	PNAbv
8	81805012	PNA_SAR_vs_PNAbv	PNAbv
8	82047948	PNA_SAR_vs_PNAbv	PNAbv
8	82055651	PNA_SAR_vs_PNAbv	PNAbv
8	82152131	PNA_SAR_vs_PNAbv	PNAbv
8	82201340	PNA_SAR_vs_PNAbv	PNAbv
8	82308039	PNA_SAR_vs_PNAbv	PNAbv
8	82345613	PNA_SAR_vs_PNAbv	PNAbv
8	82464503	PNA_SAR_vs_PNAbv	PNAbv
8	82491887	PNA_SAR_vs_PNAbv	PNAbv
8	82573713	PNA_SAR_vs_PNAbv	PNAbv
8	82653337	PNA_SAR_vs_PNAbv	PNAbv
10	31484367	PNA_SAR_vs_PNAbv	PNAbv
10	31508569	PNA_SAR_vs_PNAbv	PNAbv
10	31575000	PNA_SAR_vs_PNAbv	PNAbv
12	58182711	PNA_SAR_vs_PNAbv	PNAbv
12	58242166	PNA_SAR_vs_PNAbv	PNAbv
12	58283352	PNA_SAR_vs_PNAbv	PNAbv
12	58319676	PNA_SAR_vs_PNAbv	PNAbv
12	58365844	PNA_SAR_vs_PNAbv	PNAbv
12	58410632	PNA_SAR_vs_PNAbv	PNAbv
12	58497447	PNA_SAR_vs_PNAbv	PNAbv
12	58546376	PNA_SAR_vs_PNAbv	PNAbv
12	58604160	PNA_SAR_vs_PNAbv	PNAbv
12	58685381	PNA_SAR_vs_PNAbv	PNAbv
12	58716051	PNA_SAR_vs_PNAbv	PNAbv
12	58751841	PNA_SAR_vs_PNAbv	PNAbv
12	58791370	PNA_SAR_vs_PNAbv	PNAbv
12	58856972	PNA_SAR_vs_PNAbv	PNAbv
12	58917556	PNA_SAR_vs_PNAbv	PNAbv
12	59021348	PNA_SAR_vs_PNAbv	PNAbv
12	59070771	PNA_SAR_vs_PNAbv	PNAbv
12	59124752	PNA_SAR_vs_PNAbv	PNAbv
12	59203101	PNA_SAR_vs_PNAbv	PNAbv
12	59227030	PNA_SAR_vs_PNAbv	PNAbv
12	60249324	PNA_SAR_vs_PNAbv	PNAbv
12	60289070	PNA_SAR_vs_PNAbv	PNAbv
12	60314687	PNA_SAR_vs_PNAbv	PNAbv
12	61033546	PNA_SAR_vs_PNAbv	PNAbv
12	61089821	PNA_SAR_vs_PNAbv	PNAbv
12	61138958	PNA_SAR_vs_PNAbv	PNAbv
12	61199489	PNA_SAR_vs_PNAbv	PNAbv
12	61328223	PNA_SAR_vs_PNAbv	PNAbv
12	61463178	PNA_SAR_vs_PNAbv	PNAbv
12	61485504	PNA_SAR_vs_PNAbv	PNAbv
12	61551171	PNA_SAR_vs_PNAbv	PNAbv
12	61565084	PNA_SAR_vs_PNAbv	PNAbv
13	18762113	PNA_SAR_vs_PNAbv	PNAbv
13	18806069	PNA_SAR_vs_PNAbv	PNAbv
13	18919011	PNA_SAR_vs_PNAbv	PNAbv
13	18928262	PNA_SAR_vs_PNAbv	PNAbv
13	19027910	PNA_SAR_vs_PNAbv	PNAbv
13	19312362	PNA_SAR_vs_PNAbv	PNAbv
13	19362905	PNA_SAR_vs_PNAbv	PNAbv
13	24059984	PNA_SAR_vs_PNAbv	PNAbv
13	24105520	PNA_SAR_vs_PNAbv	PNAbv
13	24233510	PNA_SAR_vs_PNAbv	PNAbv
13	24294940	PNA_SAR_vs_PNAbv	PNAbv
13	24301763	PNA_SAR_vs_PNAbv	PNAbv
13	24464811	PNA_SAR_vs_PNAbv	PNAbv
13	25798257	PNA_SAR_vs_PNAbv	PNAbv
13	25848146	PNA_SAR_vs_PNAbv	PNAbv
13	35998000	PNA_SAR_vs_PNAbv	PNAbv
13	36086764	PNA_SAR_vs_PNAbv	PNAbv
13	36194266	PNA_SAR_vs_PNAbv	PNAbv
13	36372336	PNA_SAR_vs_PNAbv	PNAbv
13	36475668	PNA_SAR_vs_PNAbv	PNAbv
13	36504021	PNA_SAR_vs_PNAbv	PNAbv
13	36542947	PNA_SAR_vs_PNAbv	PNAbv
13	36590795	PNA_SAR_vs_PNAbv	PNAbv
13	36611829	PNA_SAR_vs_PNAbv	PNAbv
13	36634173	PNA_SAR_vs_PNAbv	PNAbv
13	36735225	PNA_SAR_vs_PNAbv	PNAbv
13	36783203	PNA_SAR_vs_PNAbv	PNAbv
13	36967646	PNA_SAR_vs_PNAbv	PNAbv
13	37056621	PNA_SAR_vs_PNAbv	PNAbv
13	37087242	PNA_SAR_vs_PNAbv	PNAbv
13	37255702	PNA_SAR_vs_PNAbv	PNAbv
13	37285838	PNA_SAR_vs_PNAbv	PNAbv
13	37583271	PNA_SAR_vs_PNAbv	PNAbv
13	37642453	PNA_SAR_vs_PNAbv	PNAbv
13	37652699	PNA_SAR_vs_PNAbv	PNAbv
13	37699927	PNA_SAR_vs_PNAbv	PNAbv
13	37805169	PNA_SAR_vs_PNAbv	PNAbv
13	37865211	PNA_SAR_vs_PNAbv	PNAbv
13	37925888	PNA_SAR_vs_PNAbv	PNAbv
13	37979568	PNA_SAR_vs_PNAbv	PNAbv
13	38039817	PNA_SAR_vs_PNAbv	PNAbv
13	38106852	PNA_SAR_vs_PNAbv	PNAbv
13	38201371	PNA_SAR_vs_PNAbv	PNAbv
13	38247571	PNA_SAR_vs_PNAbv	PNAbv
13	38376205	PNA_SAR_vs_PNAbv	PNAbv
13	38414641	PNA_SAR_vs_PNAbv	PNAbv
13	38463912	PNA_SAR_vs_PNAbv	PNAbv
13	38501935	PNA_SAR_vs_PNAbv	PNAbv
13	38521249	PNA_SAR_vs_PNAbv	PNAbv
13	38573646	PNA_SAR_vs_PNAbv	PNAbv
13	38684622	PNA_SAR_vs_PNAbv	PNAbv
13	38776415	PNA_SAR_vs_PNAbv	PNAbv
13	38787696	PNA_SAR_vs_PNAbv	PNAbv
13	38826946	PNA_SAR_vs_PNAbv	PNAbv
13	38850405	PNA_SAR_vs_PNAbv	PNAbv
13	38864209	PNA_SAR_vs_PNAbv	PNAbv
13	39093911	PNA_SAR_vs_PNAbv	PNAbv
13	39337991	PNA_SAR_vs_PNAbv	PNAbv
13	39426413	PNA_SAR_vs_PNAbv	PNAbv
13	39450687	PNA_SAR_vs_PNAbv	PNAbv
13	39477959	PNA_SAR_vs_PNAbv	PNAbv
13	39522632	PNA_SAR_vs_PNAbv	PNAbv
13	39557925	PNA_SAR_vs_PNAbv	PNAbv
13	39583133	PNA_SAR_vs_PNAbv	PNAbv
13	39749690	PNA_SAR_vs_PNAbv	PNAbv
13	39835628	PNA_SAR_vs_PNAbv	PNAbv
13	39956131	PNA_SAR_vs_PNAbv	PNAbv
13	40144300	PNA_SAR_vs_PNAbv	PNAbv
13	40359558	PNA_SAR_vs_PNAbv	PNAbv
13	40387678	PNA_SAR_vs_PNAbv	PNAbv
13	40394431	PNA_SAR_vs_PNAbv	PNAbv
13	40461879	PNA_SAR_vs_PNAbv	PNAbv
13	40534280	PNA_SAR_vs_PNAbv	PNAbv
13	40572933	PNA_SAR_vs_PNAbv	PNAbv
13	40632763	PNA_SAR_vs_PNAbv	PNAbv
13	40690409	PNA_SAR_vs_PNAbv	PNAbv
13	40725816	PNA_SAR_vs_PNAbv	PNAbv
13	40777980	PNA_SAR_vs_PNAbv	PNAbv
13	40852301	PNA_SAR_vs_PNAbv	PNAbv
13	40899152	PNA_SAR_vs_PNAbv	PNAbv
13	41068013	PNA_SAR_vs_PNAbv	PNAbv
13	41142226	PNA_SAR_vs_PNAbv	PNAbv
13	41221499	PNA_SAR_vs_PNAbv	PNAbv
13	41251570	PNA_SAR_vs_PNAbv	PNAbv
13	41277715	PNA_SAR_vs_PNAbv	PNAbv
13	41308732	PNA_SAR_vs_PNAbv	PNAbv
14	25620945	PNA_SAR_vs_PNAbv	PNAbv
14	25754263	PNA_SAR_vs_PNAbv	PNAbv
14	25778374	PNA_SAR_vs_PNAbv	PNAbv
14	25825863	PNA_SAR_vs_PNAbv	PNAbv
14	25892038	PNA_SAR_vs_PNAbv	PNAbv
14	25933886	PNA_SAR_vs_PNAbv	PNAbv
14	26068615	PNA_SAR_vs_PNAbv	PNAbv
14	26103224	PNA_SAR_vs_PNAbv	PNAbv
14	26115801	PNA_SAR_vs_PNAbv	PNAbv
14	26167506	PNA_SAR_vs_PNAbv	PNAbv
14	26194238	PNA_SAR_vs_PNAbv	PNAbv
14	26209188	PNA_SAR_vs_PNAbv	PNAbv
14	26222936	PNA_SAR_vs_PNAbv	PNAbv
14	26272249	PNA_SAR_vs_PNAbv	PNAbv
14	26300593	PNA_SAR_vs_PNAbv	PNAbv
14	26361326	PNA_SAR_vs_PNAbv	PNAbv
14	26497592	PNA_SAR_vs_PNAbv	PNAbv
14	26537743	PNA_SAR_vs_PNAbv	PNAbv
14	26560976	PNA_SAR_vs_PNAbv	PNAbv
14	26642480	PNA_SAR_vs_PNAbv	PNAbv
14	26670231	PNA_SAR_vs_PNAbv	PNAbv
14	26817376	PNA_SAR_vs_PNAbv	PNAbv
14	26838278	PNA_SAR_vs_PNAbv	PNAbv
14	27180938	PNA_SAR_vs_PNAbv	PNAbv
14	27253938	PNA_SAR_vs_PNAbv	PNAbv
14	27363339	PNA_SAR_vs_PNAbv	PNAbv
14	27395119	PNA_SAR_vs_PNAbv	PNAbv
14	27479831	PNA_SAR_vs_PNAbv	PNAbv
14	27518226	PNA_SAR_vs_PNAbv	PNAbv
14	27613048	PNA_SAR_vs_PNAbv	PNAbv
14	27632559	PNA_SAR_vs_PNAbv	PNAbv
14	27686023	PNA_SAR_vs_PNAbv	PNAbv
14	27731076	PNA_SAR_vs_PNAbv	PNAbv
14	27776407	PNA_SAR_vs_PNAbv	PNAbv
14	27872941	PNA_SAR_vs_PNAbv	PNAbv
14	27910210	PNA_SAR_vs_PNAbv	PNAbv
14	27959979	PNA_SAR_vs_PNAbv	PNAbv
14	28064587	PNA_SAR_vs_PNAbv	PNAbv
14	28091831	PNA_SAR_vs_PNAbv	PNAbv
14	28119040	PNA_SAR_vs_PNAbv	PNAbv
14	28163640	PNA_SAR_vs_PNAbv	PNAbv
14	28234641	PNA_SAR_vs_PNAbv	PNAbv
15	17546416	PNA_SAR_vs_PNAbv	PNAbv
15	17729553	PNA_SAR_vs_PNAbv	PNAbv
15	17769570	PNA_SAR_vs_PNAbv	PNAbv
16	31472990	PNA_SAR_vs_PNAbv	PNAbv
19	1226091	PNA_SAR_vs_PNAbv	PNAbv
19	1589220	PNA_SAR_vs_PNAbv	PNAbv
19	1641201	PNA_SAR_vs_PNAbv	PNAbv
19	1735031	PNA_SAR_vs_PNAbv	PNAbv
19	1772475	PNA_SAR_vs_PNAbv	PNAbv
19	1804967	PNA_SAR_vs_PNAbv	PNAbv
19	35737958	PNA_SAR_vs_PNAbv	PNAbv
19	35771840	PNA_SAR_vs_PNAbv	PNAbv
19	35812368	PNA_SAR_vs_PNAbv	PNAbv
19	35869601	PNA_SAR_vs_PNAbv	PNAbv
19	35919407	PNA_SAR_vs_PNAbv	PNAbv
19	35973831	PNA_SAR_vs_PNAbv	PNAbv
19	36001775	PNA_SAR_vs_PNAbv	PNAbv
19	36038092	PNA_SAR_vs_PNAbv	PNAbv
19	36053661	PNA_SAR_vs_PNAbv	PNAbv
19	36262231	PNA_SAR_vs_PNAbv	PNAbv
19	36343499	PNA_SAR_vs_PNAbv	PNAbv
19	36423960	PNA_SAR_vs_PNAbv	PNAbv
19	36474254	PNA_SAR_vs_PNAbv	PNAbv
19	36550433	PNA_SAR_vs_PNAbv	PNAbv
19	36628711	PNA_SAR_vs_PNAbv	PNAbv
19	36660650	PNA_SAR_vs_PNAbv	PNAbv
19	36732666	PNA_SAR_vs_PNAbv	PNAbv
19	36787593	PNA_SAR_vs_PNAbv	PNAbv
19	36803970	PNA_SAR_vs_PNAbv	PNAbv
19	36836382	PNA_SAR_vs_PNAbv	PNAbv
19	36855633	PNA_SAR_vs_PNAbv	PNAbv
19	36911045	PNA_SAR_vs_PNAbv	PNAbv
19	37040909	PNA_SAR_vs_PNAbv	PNAbv
19	37074578	PNA_SAR_vs_PNAbv	PNAbv
19	37086958	PNA_SAR_vs_PNAbv	PNAbv
19	37137264	PNA_SAR_vs_PNAbv	PNAbv
19	37181955	PNA_SAR_vs_PNAbv	PNAbv
19	37301177	PNA_SAR_vs_PNAbv	PNAbv
19	37340795	PNA_SAR_vs_PNAbv	PNAbv
19	37355800	PNA_SAR_vs_PNAbv	PNAbv
19	37446226	PNA_SAR_vs_PNAbv	PNAbv
19	37503771	PNA_SAR_vs_PNAbv	PNAbv
19	37545190	PNA_SAR_vs_PNAbv	PNAbv
23	39729921	PNA_SAR_vs_PNAbv	PNAbv
23	39785907	PNA_SAR_vs_PNAbv	PNAbv
23	39865953	PNA_SAR_vs_PNAbv	PNAbv
23	39902010	PNA_SAR_vs_PNAbv	PNAbv
23	39978166	PNA_SAR_vs_PNAbv	PNAbv
23	40126299	PNA_SAR_vs_PNAbv	PNAbv
23	40237688	PNA_SAR_vs_PNAbv	PNAbv
23	40318551	PNA_SAR_vs_PNAbv	PNAbv
23	41222672	PNA_SAR_vs_PNAbv	PNAbv
23	41312737	PNA_SAR_vs_PNAbv	PNAbv
23	41607753	PNA_SAR_vs_PNAbv	PNAbv
23	41654956	PNA_SAR_vs_PNAbv	PNAbv
23	42119089	PNA_SAR_vs_PNAbv	PNAbv
23	42147482	PNA_SAR_vs_PNAbv	PNAbv
23	42193133	PNA_SAR_vs_PNAbv	PNAbv
23	42282086	PNA_SAR_vs_PNAbv	PNAbv
23	42330220	PNA_SAR_vs_PNAbv	PNAbv
23	42409903	PNA_SAR_vs_PNAbv	PNAbv
23	42454389	PNA_SAR_vs_PNAbv	PNAbv
23	42664950	PNA_SAR_vs_PNAbv	PNAbv
23	42684928	PNA_SAR_vs_PNAbv	PNAbv
23	42748004	PNA_SAR_vs_PNAbv	PNAbv
23	42759860	PNA_SAR_vs_PNAbv	PNAbv
23	42980940	PNA_SAR_vs_PNAbv	PNAbv
23	43019569	PNA_SAR_vs_PNAbv	PNAbv
23	43069356	PNA_SAR_vs_PNAbv	PNAbv
23	43201987	PNA_SAR_vs_PNAbv	PNAbv
23	43275054	PNA_SAR_vs_PNAbv	PNAbv
23	43463390	PNA_SAR_vs_PNAbv	PNAbv
23	43492476	PNA_SAR_vs_PNAbv	PNAbv
23	43556333	PNA_SAR_vs_PNAbv	PNAbv
23	43772785	PNA_SAR_vs_PNAbv	PNAbv
23	43983019	PNA_SAR_vs_PNAbv	PNAbv
23	44251182	PNA_SAR_vs_PNAbv	PNAbv
23	44294869	PNA_SAR_vs_PNAbv	PNAbv
23	44339029	PNA_SAR_vs_PNAbv	PNAbv
23	44392732	PNA_SAR_vs_PNAbv	PNAbv
23	44514626	PNA_SAR_vs_PNAbv	PNAbv
23	44540192	PNA_SAR_vs_PNAbv	PNAbv
23	44686614	PNA_SAR_vs_PNAbv	PNAbv
23	44730641	PNA_SAR_vs_PNAbv	PNAbv
23	44770162	PNA_SAR_vs_PNAbv	PNAbv
26	28262421	PNA_SAR_vs_PNAbv	PNAbv
26	28301943	PNA_SAR_vs_PNAbv	PNAbv
26	28371176	PNA_SAR_vs_PNAbv	PNAbv
26	28494922	PNA_SAR_vs_PNAbv	PNAbv

[truncated: 1 more sheets: Table S10]
